# Supplementary material for: A Boolean network control algorithm guided by forward dynamic programming
Source: PLoS One. 2019 May 2;14(5):e0215449. doi: 10.1371/journal.pone.0215449 (PMC6497256; doi:10.1371/journal.pone.0215449)
Supplement: S1 Codes — This file contains the implementation of the provided algorithm as well as two implementations of the Datta et al algorithm. This file also contains sample inputs. (ZIP) [file pone.0215449.s001.zip]

Archive with 36 entries (33 files):
- S1/
- S1/net.in
- S1/gnet.cc
- S1/net1.in
- S1/datta.h
- S1/makefile
- S1/README
- S1/drosophila.in
- S1/cparse-master/
- S1/cparse-master/packToken.h
- S1/cparse-master/shunting-yard.h
- S1/cparse-master/LICENSE.mit
- S1/cparse-master/pack.h
- S1/cparse-master/catch.hpp
- S1/cparse-master/logo-cparse.png
- S1/cparse-master/objects.cpp
- S1/cparse-master/Makefile
- S1/cparse-master/builtin-features/
- S1/cparse-master/builtin-features/operations.h
- S1/cparse-master/builtin-features/typeSpecificFunctions.h
- S1/cparse-master/builtin-features/functions.h
- S1/cparse-master/builtin-features/reservedWords.h
- S1/cparse-master/shunting-yard-exceptions.h
- S1/cparse-master/test-shunting-yard.cpp
- S1/cparse-master/shunting-yard.cpp
- S1/cparse-master/objects.h
- S1/cparse-master/README.md
- S1/cparse-master/functions.h
- S1/cparse-master/builtin-features.cpp
- S1/cparse-master/functions.cpp
- S1/cparse-master/packToken.cpp
- S1/cparse-master/catch.cpp
- S1/datta-fw.cc
- S1/net3.in
- S1/datta-bw.cc
- S1/net2.in
