# Supplementary material for: A Boolean network control algorithm guided by forward dynamic programming
Source: PLoS One. 2019 May 2;14(5):e0215449. doi: 10.1371/journal.pone.0215449 (PMC6497256; doi:10.1371/journal.pone.0215449)
Supplement: S1 Codes — This file contains the implementation of the provided algorithm as well as two implementations of the Datta et al algorithm. This file also contains sample inputs. (ZIP) [file pone.0215449.s001.zip › S1/makefile]

ALL: datta-fw datta-bw gnet

CC-OPTIONS=-O2 -Wno-ignored-qualifiers -Wno-tautological-compare -std=c++11 -I./cparse-master cparse-master/core-shunting-yard.o cparse-master/builtin-features.o 

datta-fw: datta-fw.cc
	g++ $(CC-OPTIONS) datta-fw.cc -o datta-fw

datta-bw: datta-bw.cc
	g++ $(CC-OPTIONS) datta-bw.cc -o datta-bw

gnet: gnet.cc datta.h
	g++ $(CC-OPTIONS) gnet.cc -o gnet -lboost_regex
