# Supplementary material for: A Boolean network control algorithm guided by forward dynamic programming
Source: PLoS One. 2019 May 2;14(5):e0215449. doi: 10.1371/journal.pone.0215449 (PMC6497256; doi:10.1371/journal.pone.0215449)
Supplement: S1 Codes — This file contains the implementation of the provided algorithm as well as two implementations of the Datta et al algorithm. This file also contains sample inputs. (ZIP) [file pone.0215449.s001.zip › S1/README]

README
--------------------

This package contains implementation of the Boolean network control algorithm
presented in manuscript 
Moradi M, Goliaei S, Foroughmand-Araabi MH, A Boolean network control algorithm guided by forward dynamic programming, submitted.

AUTHORS
--------------------

Mohammad Moradi
Sama Goliaei
Mohammad-Hadi Foroughmand-Araabi


LIST OF FILES
--------------------

datta.h         implementation of main part of Datta et al algorithm
datta-bw.cc     implementation of the original Datta et al algorithm
datta-fw.cc     implementation of a variant of Datta et al algorithm
gnet.cc         implementation of the provided algorithm

drosophila.in   Some sample inputs
net.in         
net1.in
net2.in
net3.in

cparse-master/  a package for parsing input
makefile        used by make
README          This file

INSTALLATION & EXECUTION
--------------------

1) Make the "cparse-master" package
move to the directory and run the make command.

2) Make the code
move to the home directory of the application and run the make command

3) Run
To run the proposed algorithm:
./gnet input-file

To run the Datta et al algorithm:
./datta-bw input-file


INPUT FORMAT
--------------------

All the implemented codes use same input format. 

Input should be formatted as follows:
  First line contains list with this formatting "
    ([gene name] [initial value] -> [desired value])"
  initial value and desired values are 0 or 1. If a gene is a control gene, 
  instead of initial value -> desired value, just write a C.
  Next Lines contains formulas for genes. You can use "&&", "||", and "^" as 
  AND, OR, and XOR.
  Next line contains a "#".
  Next line contains a number that shows number of time steps.

Sample input:
en 0 -> 1 EN 0 -> 1 SLP 0 -> 0 wg 1 -> 0 WG 1 -> 0 ptc 0 -> 0 PTC 0 -> 0 CIA 0 -> 0 CIR 1 -> 0 ci 0 -> 0 CI 1 -> 0 SMO 0 -> 1 PH 0 -> 0 hh 1 -> 0 HH 0 -> 1 U1 C U2 C U3 C
SLP = SLP
wg = ((CIA && SLP && (1^CIR)) || (wg && (CIA || SLP) && (1^CIR))) && U2
WG = wg
en = 1^SLP
EN = en
hh = EN && (1^CIR) && U3
HH = hh
ptc = CIA && (1^EN) && (1^CIR) && U1
PTC = ptc || PTC
PH = PTC
SMO = 1^PTC
ci = 1^EN
CI = ci
CIA = CI && SMO
CIR = CI && (1^SMO)
#
6


WEB SITE
--------------------

http://goliaei.ir/net-control

CONTACT
--------------------

You can find the contact point at http://goliaei.ir/
