# Supplementary material for: A Boolean network control algorithm guided by forward dynamic programming
Source: PLoS One. 2019 May 2;14(5):e0215449. doi: 10.1371/journal.pone.0215449 (PMC6497256; doi:10.1371/journal.pone.0215449)
Supplement: S1 Codes — This file contains the implementation of the provided algorithm as well as two implementations of the Datta et al algorithm. This file also contains sample inputs. (ZIP) [file pone.0215449.s001.zip › S1/drosophila.in]

en 0 -> 1 EN 0 -> 1 SLP 0 -> 0 wg 1 -> 0 WG 1 -> 0 ptc 0 -> 0 PTC 0 -> 0 CIA 0 -> 0 CIR 1 -> 0 ci 0 -> 0 CI 1 -> 0 SMO 0 -> 1 PH 0 -> 0 hh 1 -> 0 HH 0 -> 1 U1 C U2 C U3 C
SLP = SLP
wg = ((CIA && SLP && (1^CIR)) || (wg && (CIA || SLP) && (1^CIR))) && U2
WG = wg
en = 1^SLP
EN = en
hh = EN && (1^CIR) && U3
HH = hh
ptc = CIA && (1^EN) && (1^CIR) && U1
PTC = ptc || PTC
PH = PTC
SMO = 1^PTC
ci = 1^EN
CI = ci
CIA = CI && SMO
CIR = CI && (1^SMO)
#
6
