# Supplementary material for: A Boolean network control algorithm guided by forward dynamic programming
Source: PLoS One. 2019 May 2;14(5):e0215449. doi: 10.1371/journal.pone.0215449 (PMC6497256; doi:10.1371/journal.pone.0215449)
Supplement: S1 Codes — This file contains the implementation of the provided algorithm as well as two implementations of the Datta et al algorithm. This file also contains sample inputs. (ZIP) [file pone.0215449.s001.zip › S1/cparse-master/packToken.h]

#ifndef PACKTOKEN_H_
#define PACKTOKEN_H_

#include <string>

// Encapsulate TokenBase* into a friendlier interface
class packToken {
  TokenBase* base;

 public:
  static const packToken& None();

 public:
  packToken() : base(new TokenNone()) {}
  packToken(const TokenBase& t) : base(t.clone()) {}
  packToken(const packToken& t) : base(t.base->clone()) {}
  packToken(packToken&& t) : base(t.base) { t.base = 0; }
  packToken& operator=(const packToken& t);

  template<class C>
  packToken(C c, tokType type) : base(new Token<C>(c, type)) {}
  packToken(int d) : base(new Token<int64_t>(d, INT)) {}
  packToken(int64_t l) : base(new Token<int64_t>(l, INT)) {}
  packToken(size_t s) : base(new Token<int64_t>(s, INT)) {}
  packToken(float f) : base(new Token<double>(f, REAL)) {}
  packToken(double d) : base(new Token<double>(d, REAL)) {}
  packToken(const char* s) : base(new Token<std::string>(s, STR)) {}
  packToken(const std::string& s) : base(new Token<std::string>(s, STR)) {}
  packToken(const TokenMap& map);
  packToken(const TokenList& list);
  ~packToken() { delete base; }

  TokenBase* operator->() const;
  bool operator==(const packToken& t) const;
  bool operator!=(const packToken& t) const;
  packToken& operator[](const std::string& key);
  packToken& operator[](const char* key);
  const packToken& operator[](const std::string& key) const;
  const packToken& operator[](const char* key) const;
  operator TokenBase*() { return base; }
  operator const TokenBase*() const { return base; }
  TokenBase* token() { return base; }
  const TokenBase* token() const { return base; }

  bool asBool() const;
  double asDouble() const;
  int64_t asInt() const;
  std::string& asString() const;
  TokenMap& asMap() const;
  TokenList& asList() const;
  Tuple& asTuple() const;
  STuple& asSTuple() const;
  Function* asFunc() const;

  std::string str() const;
  static std::string str(const TokenBase* t);

 public:
  // This constructor makes sure the TokenBase*
  // will be deleted when the packToken destructor is called.
  //
  // If you still plan to use your TokenBase* use instead:
  //
  // - packToken(token->clone())
  //
  explicit packToken(TokenBase* t) : base(t) {}

 public:
  // Used to recover the original pointer.
  // The intance whose pointer was removed must be an rvalue.
  TokenBase* release() && {
    TokenBase* b = base;
    // Setting base to 0 leaves the class in an invalid state,
    // except for destruction.
    base = 0;
    return b;
  }
};

// To allow cout to print it:
std::ostream& operator<<(std::ostream& os, const packToken& t);

#endif  // PACKTOKEN_H_
