# Supplementary material for: A Boolean network control algorithm guided by forward dynamic programming
Source: PLoS One. 2019 May 2;14(5):e0215449. doi: 10.1371/journal.pone.0215449 (PMC6497256; doi:10.1371/journal.pone.0215449)
Supplement: S1 Codes — This file contains the implementation of the provided algorithm as well as two implementations of the Datta et al algorithm. This file also contains sample inputs. (ZIP) [file pone.0215449.s001.zip › S1/cparse-master/pack.h]

#include <iostream>
#include <utility>
#include <list>

#ifndef PACK_H_
#define PACK_H_

// Pack a pointer to be automatically deleted:
template<typename T> class pack {
  // Reference Counter type:
  struct RC_t {
    int64_t count;
    T* obj;
    bool _delete;
  };

 public:
  typedef std::list<RC_t> RefList_t;
  typedef typename RefList_t::iterator Ref_t;

 public:
  static RefList_t* rlist() {
    static RefList_t* list = new RefList_t();
    return list;
  }

 protected:
  // Reference counter:
  Ref_t ref;

 protected:
  void dropRef() {
    --(ref->count);

    // If the reference count gets to 0:
    if (ref->count == 0) {
      if (ref->_delete) {
        delete ref->obj;
      }
      rlist()->erase(ref);
    }
  }

  // Copy a reference from another
  // packed object:
  void getRef(const pack<T>& p) {
    ref = p.ref;
    ++(ref->count);
  }

  Ref_t build(T* val, bool _delete = true) {
    return rlist()->insert(rlist()->end(), {1, val, _delete});
  }

 public:
  friend void swap(pack<T>& first, pack<T>& second) {
    using std::swap;
    swap(first.ref, second.ref);
  }

 public:
  pack() : ref(build(new T())) {}
  pack(const T& t) : ref(build(new T(t))) {}
  pack(const pack<T>& p) { getRef(p); }
  pack(pack<T>&& p) : pack() { swap(*this, p); }
  virtual ~pack() { dropRef(); }

  // This constructor should not be used frequently
  // It won't delete the pointer, but will
  // update the reference counter anyway, so its inefficient.
  pack(T* t) : ref(build(t, false)) {}

  // Copy assignment operator
  pack<T>& operator=(pack<T> p) {
    swap(*this, p);
    return *this;
  }

  operator T*() const { return ref->obj; }
  T* operator->() const { return ref->obj; }
  T& operator*() const { return *(ref->obj); }
  T* data() const { return ref->obj; }
  int64_t count() const { return ref->count; }

  friend bool operator==(pack<T> first, pack<T> second) {
    return first.ref == second.ref;
  }
};


#endif  // PACK_H_
