# Supplementary material for: A Boolean network control algorithm guided by forward dynamic programming
Source: PLoS One. 2019 May 2;14(5):e0215449. doi: 10.1371/journal.pone.0215449 (PMC6497256; doi:10.1371/journal.pone.0215449)
Supplement: S1 Codes — This file contains the implementation of the provided algorithm as well as two implementations of the Datta et al algorithm. This file also contains sample inputs. (ZIP) [file pone.0215449.s001.zip › S1/cparse-master/catch.hpp]

/*
 *  Catch v1.5.6
 *  Generated: 2016-06-09 19:20:41.460328
 *  ----------------------------------------------------------
 *  This file has been merged from multiple headers. Please don't edit it directly
 *  Copyright (c) 2012 Two Blue Cubes Ltd. All rights reserved.
 *
 *  Distributed under the Boost Software License, Version 1.0. (See accompanying
 *  file LICENSE_1_0.txt or copy at http://www.boost.org/LICENSE_1_0.txt)
 */
#ifndef TWOBLUECUBES_SINGLE_INCLUDE_CATCH_HPP_INCLUDED
#define TWOBLUECUBES_SINGLE_INCLUDE_CATCH_HPP_INCLUDED

#define TWOBLUECUBES_CATCH_HPP_INCLUDED

#ifdef __clang__
#    pragma clang system_header
#elif defined __GNUC__
#    pragma GCC system_header
#endif

// #included from: internal/catch_suppress_warnings.h

#ifdef __clang__
#   ifdef __ICC // icpc defines the __clang__ macro
#       pragma warning(push)
#       pragma warning(disable: 161 1682)
#   else // __ICC
#       pragma clang diagnostic ignored "-Wglobal-constructors"
#       pragma clang diagnostic ignored "-Wvariadic-macros"
#       pragma clang diagnostic ignored "-Wc99-extensions"
#       pragma clang diagnostic ignored "-Wunused-variable"
#       pragma clang diagnostic push
#       pragma clang diagnostic ignored "-Wpadded"
#       pragma clang diagnostic ignored "-Wc++98-compat"
#       pragma clang diagnostic ignored "-Wc++98-compat-pedantic"
#       pragma clang diagnostic ignored "-Wswitch-enum"
#       pragma clang diagnostic ignored "-Wcovered-switch-default"
#    endif
#elif defined __GNUC__
#    pragma GCC diagnostic ignored "-Wvariadic-macros"
#    pragma GCC diagnostic ignored "-Wunused-variable"
#    pragma GCC diagnostic push
#    pragma GCC diagnostic ignored "-Wpadded"
#endif
#if defined(CATCH_CONFIG_MAIN) || defined(CATCH_CONFIG_RUNNER)
#  define CATCH_IMPL
#endif

#ifdef CATCH_IMPL
#  ifndef CLARA_CONFIG_MAIN
#    define CLARA_CONFIG_MAIN_NOT_DEFINED
#    define CLARA_CONFIG_MAIN
#  endif
#endif

// #included from: internal/catch_notimplemented_exception.h
#define TWOBLUECUBES_CATCH_NOTIMPLEMENTED_EXCEPTION_H_INCLUDED

// #included from: catch_common.h
#define TWOBLUECUBES_CATCH_COMMON_H_INCLUDED

#define INTERNAL_CATCH_UNIQUE_NAME_LINE2( name, line ) name##line
#define INTERNAL_CATCH_UNIQUE_NAME_LINE( name, line ) INTERNAL_CATCH_UNIQUE_NAME_LINE2( name, line )
#ifdef CATCH_CONFIG_COUNTER
#  define INTERNAL_CATCH_UNIQUE_NAME( name ) INTERNAL_CATCH_UNIQUE_NAME_LINE( name, __COUNTER__ )
#else
#  define INTERNAL_CATCH_UNIQUE_NAME( name ) INTERNAL_CATCH_UNIQUE_NAME_LINE( name, __LINE__ )
#endif

#define INTERNAL_CATCH_STRINGIFY2( expr ) #expr
#define INTERNAL_CATCH_STRINGIFY( expr ) INTERNAL_CATCH_STRINGIFY2( expr )

#include <sstream>
#include <stdexcept>
#include <algorithm>

// #included from: catch_compiler_capabilities.h
#define TWOBLUECUBES_CATCH_COMPILER_CAPABILITIES_HPP_INCLUDED

// Detect a number of compiler features - mostly C++11/14 conformance - by compiler
// The following features are defined:
//
// CATCH_CONFIG_CPP11_NULLPTR : is nullptr supported?
// CATCH_CONFIG_CPP11_NOEXCEPT : is noexcept supported?
// CATCH_CONFIG_CPP11_GENERATED_METHODS : The delete and default keywords for compiler generated methods
// CATCH_CONFIG_CPP11_IS_ENUM : std::is_enum is supported?
// CATCH_CONFIG_CPP11_TUPLE : std::tuple is supported
// CATCH_CONFIG_CPP11_LONG_LONG : is long long supported?
// CATCH_CONFIG_CPP11_OVERRIDE : is override supported?
// CATCH_CONFIG_CPP11_UNIQUE_PTR : is unique_ptr supported (otherwise use auto_ptr)

// CATCH_CONFIG_CPP11_OR_GREATER : Is C++11 supported?

// CATCH_CONFIG_VARIADIC_MACROS : are variadic macros supported?
// CATCH_CONFIG_COUNTER : is the __COUNTER__ macro supported?
// ****************
// Note to maintainers: if new toggles are added please document them
// in configuration.md, too
// ****************

// In general each macro has a _NO_<feature name> form
// (e.g. CATCH_CONFIG_CPP11_NO_NULLPTR) which disables the feature.
// Many features, at point of detection, define an _INTERNAL_ macro, so they
// can be combined, en-mass, with the _NO_ forms later.

// All the C++11 features can be disabled with CATCH_CONFIG_NO_CPP11

#ifdef __cplusplus

#  if __cplusplus >= 201103L
#    define CATCH_CPP11_OR_GREATER
#  endif

#  if __cplusplus >= 201402L
#    define CATCH_CPP14_OR_GREATER
#  endif

#endif

#ifdef __clang__

#  if __has_feature(cxx_nullptr)
#    define CATCH_INTERNAL_CONFIG_CPP11_NULLPTR
#  endif

#  if __has_feature(cxx_noexcept)
#    define CATCH_INTERNAL_CONFIG_CPP11_NOEXCEPT
#  endif

#   if defined(CATCH_CPP11_OR_GREATER)
#       define CATCH_INTERNAL_SUPPRESS_PARENTHESES_WARNINGS _Pragma( "clang diagnostic ignored \"-Wparentheses\"" )
#   endif

#endif // __clang__

////////////////////////////////////////////////////////////////////////////////
// Borland
#ifdef __BORLANDC__

#endif // __BORLANDC__

////////////////////////////////////////////////////////////////////////////////
// EDG
#ifdef __EDG_VERSION__

#endif // __EDG_VERSION__

////////////////////////////////////////////////////////////////////////////////
// Digital Mars
#ifdef __DMC__

#endif // __DMC__

////////////////////////////////////////////////////////////////////////////////
// GCC
#ifdef __GNUC__

#   if __GNUC__ == 4 && __GNUC_MINOR__ >= 6 && defined(__GXX_EXPERIMENTAL_CXX0X__)
#       define CATCH_INTERNAL_CONFIG_CPP11_NULLPTR
#   endif

#   if !defined(CATCH_INTERNAL_SUPPRESS_PARENTHESES_WARNINGS) && defined(CATCH_CPP11_OR_GREATER)
#       define CATCH_INTERNAL_SUPPRESS_PARENTHESES_WARNINGS _Pragma( "GCC diagnostic ignored \"-Wparentheses\"" )
#   endif

// - otherwise more recent versions define __cplusplus >= 201103L
// and will get picked up below

#endif // __GNUC__

////////////////////////////////////////////////////////////////////////////////
// Visual C++
#ifdef _MSC_VER

#if (_MSC_VER >= 1600)
#   define CATCH_INTERNAL_CONFIG_CPP11_NULLPTR
#   define CATCH_INTERNAL_CONFIG_CPP11_UNIQUE_PTR
#endif

#if (_MSC_VER >= 1900 ) // (VC++ 13 (VS2015))
#define CATCH_INTERNAL_CONFIG_CPP11_NOEXCEPT
#define CATCH_INTERNAL_CONFIG_CPP11_GENERATED_METHODS
#endif

#endif // _MSC_VER

////////////////////////////////////////////////////////////////////////////////

// Use variadic macros if the compiler supports them
#if ( defined _MSC_VER && _MSC_VER > 1400 && !defined __EDGE__) || \
    ( defined __WAVE__ && __WAVE_HAS_VARIADICS ) || \
    ( defined __GNUC__ && __GNUC__ >= 3 ) || \
    ( !defined __cplusplus && __STDC_VERSION__ >= 199901L || __cplusplus >= 201103L )

#define CATCH_INTERNAL_CONFIG_VARIADIC_MACROS

#endif

// Use __COUNTER__ if the compiler supports it
#if ( defined _MSC_VER && _MSC_VER >= 1300 ) || \
    ( defined __GNUC__  && __GNUC__ >= 4 && __GNUC_MINOR__ >= 3 ) || \
    ( defined __clang__ && __clang_major__ >= 3 )

#define CATCH_INTERNAL_CONFIG_COUNTER

#endif

////////////////////////////////////////////////////////////////////////////////
// C++ language feature support

// catch all support for C++11
#if defined(CATCH_CPP11_OR_GREATER)

#  if !defined(CATCH_INTERNAL_CONFIG_CPP11_NULLPTR)
#    define CATCH_INTERNAL_CONFIG_CPP11_NULLPTR
#  endif

#  ifndef CATCH_INTERNAL_CONFIG_CPP11_NOEXCEPT
#    define CATCH_INTERNAL_CONFIG_CPP11_NOEXCEPT
#  endif

#  ifndef CATCH_INTERNAL_CONFIG_CPP11_GENERATED_METHODS
#    define CATCH_INTERNAL_CONFIG_CPP11_GENERATED_METHODS
#  endif

#  ifndef CATCH_INTERNAL_CONFIG_CPP11_IS_ENUM
#    define CATCH_INTERNAL_CONFIG_CPP11_IS_ENUM
#  endif

#  ifndef CATCH_INTERNAL_CONFIG_CPP11_TUPLE
#    define CATCH_INTERNAL_CONFIG_CPP11_TUPLE
#  endif

#  ifndef CATCH_INTERNAL_CONFIG_VARIADIC_MACROS
#    define CATCH_INTERNAL_CONFIG_VARIADIC_MACROS
#  endif

#  if !defined(CATCH_INTERNAL_CONFIG_CPP11_LONG_LONG)
#    define CATCH_INTERNAL_CONFIG_CPP11_LONG_LONG
#  endif

#  if !defined(CATCH_INTERNAL_CONFIG_CPP11_OVERRIDE)
#    define CATCH_INTERNAL_CONFIG_CPP11_OVERRIDE
#  endif
#  if !defined(CATCH_INTERNAL_CONFIG_CPP11_UNIQUE_PTR)
#    define CATCH_INTERNAL_CONFIG_CPP11_UNIQUE_PTR
#  endif

#endif // __cplusplus >= 201103L

// Now set the actual defines based on the above + anything the user has configured
#if defined(CATCH_INTERNAL_CONFIG_CPP11_NULLPTR) && !defined(CATCH_CONFIG_CPP11_NO_NULLPTR) && !defined(CATCH_CONFIG_CPP11_NULLPTR) && !defined(CATCH_CONFIG_NO_CPP11)
#   define CATCH_CONFIG_CPP11_NULLPTR
#endif
#if defined(CATCH_INTERNAL_CONFIG_CPP11_NOEXCEPT) && !defined(CATCH_CONFIG_CPP11_NO_NOEXCEPT) && !defined(CATCH_CONFIG_CPP11_NOEXCEPT) && !defined(CATCH_CONFIG_NO_CPP11)
#   define CATCH_CONFIG_CPP11_NOEXCEPT
#endif
#if defined(CATCH_INTERNAL_CONFIG_CPP11_GENERATED_METHODS) && !defined(CATCH_CONFIG_CPP11_NO_GENERATED_METHODS) && !defined(CATCH_CONFIG_CPP11_GENERATED_METHODS) && !defined(CATCH_CONFIG_NO_CPP11)
#   define CATCH_CONFIG_CPP11_GENERATED_METHODS
#endif
#if defined(CATCH_INTERNAL_CONFIG_CPP11_IS_ENUM) && !defined(CATCH_CONFIG_CPP11_NO_IS_ENUM) && !defined(CATCH_CONFIG_CPP11_IS_ENUM) && !defined(CATCH_CONFIG_NO_CPP11)
#   define CATCH_CONFIG_CPP11_IS_ENUM
#endif
#if defined(CATCH_INTERNAL_CONFIG_CPP11_TUPLE) && !defined(CATCH_CONFIG_CPP11_NO_TUPLE) && !defined(CATCH_CONFIG_CPP11_TUPLE) && !defined(CATCH_CONFIG_NO_CPP11)
#   define CATCH_CONFIG_CPP11_TUPLE
#endif
#if defined(CATCH_INTERNAL_CONFIG_VARIADIC_MACROS) && !defined(CATCH_CONFIG_NO_VARIADIC_MACROS) && !defined(CATCH_CONFIG_VARIADIC_MACROS)
#   define CATCH_CONFIG_VARIADIC_MACROS
#endif
#if defined(CATCH_INTERNAL_CONFIG_CPP11_LONG_LONG) && !defined(CATCH_CONFIG_NO_LONG_LONG) && !defined(CATCH_CONFIG_CPP11_LONG_LONG) && !defined(CATCH_CONFIG_NO_CPP11)
#   define CATCH_CONFIG_CPP11_LONG_LONG
#endif
#if defined(CATCH_INTERNAL_CONFIG_CPP11_OVERRIDE) && !defined(CATCH_CONFIG_NO_OVERRIDE) && !defined(CATCH_CONFIG_CPP11_OVERRIDE) && !defined(CATCH_CONFIG_NO_CPP11)
#   define CATCH_CONFIG_CPP11_OVERRIDE
#endif
#if defined(CATCH_INTERNAL_CONFIG_CPP11_UNIQUE_PTR) && !defined(CATCH_CONFIG_NO_UNIQUE_PTR) && !defined(CATCH_CONFIG_CPP11_UNIQUE_PTR) && !defined(CATCH_CONFIG_NO_CPP11)
#   define CATCH_CONFIG_CPP11_UNIQUE_PTR
#endif
#if defined(CATCH_INTERNAL_CONFIG_COUNTER) && !defined(CATCH_CONFIG_NO_COUNTER) && !defined(CATCH_CONFIG_COUNTER)
#   define CATCH_CONFIG_COUNTER
#endif

#if !defined(CATCH_INTERNAL_SUPPRESS_PARENTHESES_WARNINGS)
#   define CATCH_INTERNAL_SUPPRESS_PARENTHESES_WARNINGS
#endif

// noexcept support:
#if defined(CATCH_CONFIG_CPP11_NOEXCEPT) && !defined(CATCH_NOEXCEPT)
#  define CATCH_NOEXCEPT noexcept
#  define CATCH_NOEXCEPT_IS(x) noexcept(x)
#else
#  define CATCH_NOEXCEPT throw()
#  define CATCH_NOEXCEPT_IS(x)
#endif

// nullptr support
#ifdef CATCH_CONFIG_CPP11_NULLPTR
#   define CATCH_NULL nullptr
#else
#   define CATCH_NULL NULL
#endif

// override support
#ifdef CATCH_CONFIG_CPP11_OVERRIDE
#   define CATCH_OVERRIDE override
#else
#   define CATCH_OVERRIDE
#endif

// unique_ptr support
#ifdef CATCH_CONFIG_CPP11_UNIQUE_PTR
#   define CATCH_AUTO_PTR( T ) std::unique_ptr<T>
#else
#   define CATCH_AUTO_PTR( T ) std::auto_ptr<T>
#endif

namespace Catch {

    struct IConfig;

    struct CaseSensitive { enum Choice {
        Yes,
        No
    }; };

    class NonCopyable {
#ifdef CATCH_CONFIG_CPP11_GENERATED_METHODS
        NonCopyable( NonCopyable const& )              = delete;
        NonCopyable( NonCopyable && )                  = delete;
        NonCopyable& operator = ( NonCopyable const& ) = delete;
        NonCopyable& operator = ( NonCopyable && )     = delete;
#else
        NonCopyable( NonCopyable const& info );
        NonCopyable& operator = ( NonCopyable const& );
#endif

    protected:
        NonCopyable() {}
        virtual ~NonCopyable();
    };

    class SafeBool {
    public:
        typedef void (SafeBool::*type)() const;

        static type makeSafe( bool value ) {
            return value ? &SafeBool::trueValue : 0;
        }
    private:
        void trueValue() const {}
    };

    template<typename ContainerT>
    inline void deleteAll( ContainerT& container ) {
        typename ContainerT::const_iterator it = container.begin();
        typename ContainerT::const_iterator itEnd = container.end();
        for(; it != itEnd; ++it )
            delete *it;
    }
    template<typename AssociativeContainerT>
    inline void deleteAllValues( AssociativeContainerT& container ) {
        typename AssociativeContainerT::const_iterator it = container.begin();
        typename AssociativeContainerT::const_iterator itEnd = container.end();
        for(; it != itEnd; ++it )
            delete it->second;
    }

    bool startsWith( std::string const& s, std::string const& prefix );
    bool endsWith( std::string const& s, std::string const& suffix );
    bool contains( std::string const& s, std::string const& infix );
    void toLowerInPlace( std::string& s );
    std::string toLower( std::string const& s );
    std::string trim( std::string const& str );
    bool replaceInPlace( std::string& str, std::string const& replaceThis, std::string const& withThis );

    struct pluralise {
        pluralise( std::size_t count, std::string const& label );

        friend std::ostream& operator << ( std::ostream& os, pluralise const& pluraliser );

        std::size_t m_count;
        std::string m_label;
    };

    struct SourceLineInfo {

        SourceLineInfo();
        SourceLineInfo( char const* _file, std::size_t _line );
        SourceLineInfo( SourceLineInfo const& other );
#  ifdef CATCH_CONFIG_CPP11_GENERATED_METHODS
        SourceLineInfo( SourceLineInfo && )                  = default;
        SourceLineInfo& operator = ( SourceLineInfo const& ) = default;
        SourceLineInfo& operator = ( SourceLineInfo && )     = default;
#  endif
        bool empty() const;
        bool operator == ( SourceLineInfo const& other ) const;
        bool operator < ( SourceLineInfo const& other ) const;

        std::string file;
        std::size_t line;
    };

    std::ostream& operator << ( std::ostream& os, SourceLineInfo const& info );

    // This is just here to avoid compiler warnings with macro constants and boolean literals
    inline bool isTrue( bool value ){ return value; }
    inline bool alwaysTrue() { return true; }
    inline bool alwaysFalse() { return false; }

    void throwLogicError( std::string const& message, SourceLineInfo const& locationInfo );

    void seedRng( IConfig const& config );
    unsigned int rngSeed();

    // Use this in variadic streaming macros to allow
    //    >> +StreamEndStop
    // as well as
    //    >> stuff +StreamEndStop
    struct StreamEndStop {
        std::string operator+() {
            return std::string();
        }
    };
    template<typename T>
    T const& operator + ( T const& value, StreamEndStop ) {
        return value;
    }
}

#define CATCH_INTERNAL_LINEINFO ::Catch::SourceLineInfo( __FILE__, static_cast<std::size_t>( __LINE__ ) )
#define CATCH_INTERNAL_ERROR( msg ) ::Catch::throwLogicError( msg, CATCH_INTERNAL_LINEINFO );

#include <ostream>

namespace Catch {

    class NotImplementedException : public std::exception
    {
    public:
        NotImplementedException( SourceLineInfo const& lineInfo );
        NotImplementedException( NotImplementedException const& ) {}

        virtual ~NotImplementedException() CATCH_NOEXCEPT {}

        virtual const char* what() const CATCH_NOEXCEPT;

    private:
        std::string m_what;
        SourceLineInfo m_lineInfo;
    };

} // end namespace Catch

///////////////////////////////////////////////////////////////////////////////
#define CATCH_NOT_IMPLEMENTED throw Catch::NotImplementedException( CATCH_INTERNAL_LINEINFO )

// #included from: internal/catch_context.h
#define TWOBLUECUBES_CATCH_CONTEXT_H_INCLUDED

// #included from: catch_interfaces_generators.h
#define TWOBLUECUBES_CATCH_INTERFACES_GENERATORS_H_INCLUDED

#include <string>

namespace Catch {

    struct IGeneratorInfo {
        virtual ~IGeneratorInfo();
        virtual bool moveNext() = 0;
        virtual std::size_t getCurrentIndex() const = 0;
    };

    struct IGeneratorsForTest {
        virtual ~IGeneratorsForTest();

        virtual IGeneratorInfo& getGeneratorInfo( std::string const& fileInfo, std::size_t size ) = 0;
        virtual bool moveNext() = 0;
    };

    IGeneratorsForTest* createGeneratorsForTest();

} // end namespace Catch

// #included from: catch_ptr.hpp
#define TWOBLUECUBES_CATCH_PTR_HPP_INCLUDED

#ifdef __clang__
#pragma clang diagnostic push
#pragma clang diagnostic ignored "-Wpadded"
#endif

namespace Catch {

    // An intrusive reference counting smart pointer.
    // T must implement addRef() and release() methods
    // typically implementing the IShared interface
    template<typename T>
    class Ptr {
    public:
        Ptr() : m_p( CATCH_NULL ){}
        Ptr( T* p ) : m_p( p ){
            if( m_p )
                m_p->addRef();
        }
        Ptr( Ptr const& other ) : m_p( other.m_p ){
            if( m_p )
                m_p->addRef();
        }
        ~Ptr(){
            if( m_p )
                m_p->release();
        }
        void reset() {
            if( m_p )
                m_p->release();
            m_p = CATCH_NULL;
        }
        Ptr& operator = ( T* p ){
            Ptr temp( p );
            swap( temp );
            return *this;
        }
        Ptr& operator = ( Ptr const& other ){
            Ptr temp( other );
            swap( temp );
            return *this;
        }
        void swap( Ptr& other ) { std::swap( m_p, other.m_p ); }
        T* get() const{ return m_p; }
        T& operator*() const { return *m_p; }
        T* operator->() const { return m_p; }
        bool operator !() const { return m_p == CATCH_NULL; }
        operator SafeBool::type() const { return SafeBool::makeSafe( m_p != CATCH_NULL ); }

    private:
        T* m_p;
    };

    struct IShared : NonCopyable {
        virtual ~IShared();
        virtual void addRef() const = 0;
        virtual void release() const = 0;
    };

    template<typename T = IShared>
    struct SharedImpl : T {

        SharedImpl() : m_rc( 0 ){}

        virtual void addRef() const {
            ++m_rc;
        }
        virtual void release() const {
            if( --m_rc == 0 )
                delete this;
        }

        mutable unsigned int m_rc;
    };

} // end namespace Catch

#ifdef __clang__
#pragma clang diagnostic pop
#endif

#include <memory>
#include <vector>
#include <stdlib.h>

namespace Catch {

    class TestCase;
    class Stream;
    struct IResultCapture;
    struct IRunner;
    struct IGeneratorsForTest;
    struct IConfig;

    struct IContext
    {
        virtual ~IContext();

        virtual IResultCapture* getResultCapture() = 0;
        virtual IRunner* getRunner() = 0;
        virtual size_t getGeneratorIndex( std::string const& fileInfo, size_t totalSize ) = 0;
        virtual bool advanceGeneratorsForCurrentTest() = 0;
        virtual Ptr<IConfig const> getConfig() const = 0;
    };

    struct IMutableContext : IContext
    {
        virtual ~IMutableContext();
        virtual void setResultCapture( IResultCapture* resultCapture ) = 0;
        virtual void setRunner( IRunner* runner ) = 0;
        virtual void setConfig( Ptr<IConfig const> const& config ) = 0;
    };

    IContext& getCurrentContext();
    IMutableContext& getCurrentMutableContext();
    void cleanUpContext();
    Stream createStream( std::string const& streamName );

}

// #included from: internal/catch_test_registry.hpp
#define TWOBLUECUBES_CATCH_TEST_REGISTRY_HPP_INCLUDED

// #included from: catch_interfaces_testcase.h
#define TWOBLUECUBES_CATCH_INTERFACES_TESTCASE_H_INCLUDED

#include <vector>

namespace Catch {

    class TestSpec;

    struct ITestCase : IShared {
        virtual void invoke () const = 0;
    protected:
        virtual ~ITestCase();
    };

    class TestCase;
    struct IConfig;

    struct ITestCaseRegistry {
        virtual ~ITestCaseRegistry();
        virtual std::vector<TestCase> const& getAllTests() const = 0;
        virtual std::vector<TestCase> const& getAllTestsSorted( IConfig const& config ) const = 0;
    };

    bool matchTest( TestCase const& testCase, TestSpec const& testSpec, IConfig const& config );
    std::vector<TestCase> filterTests( std::vector<TestCase> const& testCases, TestSpec const& testSpec, IConfig const& config );
    std::vector<TestCase> const& getAllTestCasesSorted( IConfig const& config );

}

namespace Catch {

template<typename C>
class MethodTestCase : public SharedImpl<ITestCase> {

public:
    MethodTestCase( void (C::*method)() ) : m_method( method ) {}

    virtual void invoke() const {
        C obj;
        (obj.*m_method)();
    }

private:
    virtual ~MethodTestCase() {}

    void (C::*m_method)();
};

typedef void(*TestFunction)();

struct NameAndDesc {
    NameAndDesc( const char* _name = "", const char* _description= "" )
    : name( _name ), description( _description )
    {}

    const char* name;
    const char* description;
};

void registerTestCase
    (   ITestCase* testCase,
        char const* className,
        NameAndDesc const& nameAndDesc,
        SourceLineInfo const& lineInfo );

struct AutoReg {

    AutoReg
        (   TestFunction function,
            SourceLineInfo const& lineInfo,
            NameAndDesc const& nameAndDesc );

    template<typename C>
    AutoReg
        (   void (C::*method)(),
            char const* className,
            NameAndDesc const& nameAndDesc,
            SourceLineInfo const& lineInfo ) {

        registerTestCase
            (   new MethodTestCase<C>( method ),
                className,
                nameAndDesc,
                lineInfo );
    }

    ~AutoReg();

private:
    AutoReg( AutoReg const& );
    void operator= ( AutoReg const& );
};

void registerTestCaseFunction
    (   TestFunction function,
        SourceLineInfo const& lineInfo,
        NameAndDesc const& nameAndDesc );

} // end namespace Catch

#ifdef CATCH_CONFIG_VARIADIC_MACROS
    ///////////////////////////////////////////////////////////////////////////////
    #define INTERNAL_CATCH_TESTCASE2( TestName, ... ) \
        static void TestName(); \
        namespace{ Catch::AutoReg INTERNAL_CATCH_UNIQUE_NAME( autoRegistrar )( &TestName, CATCH_INTERNAL_LINEINFO, Catch::NameAndDesc( __VA_ARGS__ ) ); }\
        static void TestName()
    #define INTERNAL_CATCH_TESTCASE( ... ) \
        INTERNAL_CATCH_TESTCASE2( INTERNAL_CATCH_UNIQUE_NAME( ____C_A_T_C_H____T_E_S_T____ ), __VA_ARGS__ )

    ///////////////////////////////////////////////////////////////////////////////
    #define INTERNAL_CATCH_METHOD_AS_TEST_CASE( QualifiedMethod, ... ) \
        namespace{ Catch::AutoReg INTERNAL_CATCH_UNIQUE_NAME( autoRegistrar )( &QualifiedMethod, "&" #QualifiedMethod, Catch::NameAndDesc( __VA_ARGS__ ), CATCH_INTERNAL_LINEINFO ); }

    ///////////////////////////////////////////////////////////////////////////////
    #define INTERNAL_CATCH_TEST_CASE_METHOD2( TestName, ClassName, ... )\
        namespace{ \
            struct TestName : ClassName{ \
                void test(); \
            }; \
            Catch::AutoReg INTERNAL_CATCH_UNIQUE_NAME( autoRegistrar ) ( &TestName::test, #ClassName, Catch::NameAndDesc( __VA_ARGS__ ), CATCH_INTERNAL_LINEINFO ); \
        } \
        void TestName::test()
    #define INTERNAL_CATCH_TEST_CASE_METHOD( ClassName, ... ) \
        INTERNAL_CATCH_TEST_CASE_METHOD2( INTERNAL_CATCH_UNIQUE_NAME( ____C_A_T_C_H____T_E_S_T____ ), ClassName, __VA_ARGS__ )

    ///////////////////////////////////////////////////////////////////////////////
    #define INTERNAL_CATCH_REGISTER_TESTCASE( Function, ... ) \
        Catch::AutoReg( Function, CATCH_INTERNAL_LINEINFO, Catch::NameAndDesc( __VA_ARGS__ ) );

#else
    ///////////////////////////////////////////////////////////////////////////////
    #define INTERNAL_CATCH_TESTCASE2( TestName, Name, Desc ) \
        static void TestName(); \
        namespace{ Catch::AutoReg INTERNAL_CATCH_UNIQUE_NAME( autoRegistrar )( &TestName, CATCH_INTERNAL_LINEINFO, Catch::NameAndDesc( Name, Desc ) ); }\
        static void TestName()
    #define INTERNAL_CATCH_TESTCASE( Name, Desc ) \
        INTERNAL_CATCH_TESTCASE2( INTERNAL_CATCH_UNIQUE_NAME( ____C_A_T_C_H____T_E_S_T____ ), Name, Desc )

    ///////////////////////////////////////////////////////////////////////////////
    #define INTERNAL_CATCH_METHOD_AS_TEST_CASE( QualifiedMethod, Name, Desc ) \
        namespace{ Catch::AutoReg INTERNAL_CATCH_UNIQUE_NAME( autoRegistrar )( &QualifiedMethod, "&" #QualifiedMethod, Catch::NameAndDesc( Name, Desc ), CATCH_INTERNAL_LINEINFO ); }

    ///////////////////////////////////////////////////////////////////////////////
    #define INTERNAL_CATCH_TEST_CASE_METHOD2( TestCaseName, ClassName, TestName, Desc )\
        namespace{ \
            struct TestCaseName : ClassName{ \
                void test(); \
            }; \
            Catch::AutoReg INTERNAL_CATCH_UNIQUE_NAME( autoRegistrar ) ( &TestCaseName::test, #ClassName, Catch::NameAndDesc( TestName, Desc ), CATCH_INTERNAL_LINEINFO ); \
        } \
        void TestCaseName::test()
    #define INTERNAL_CATCH_TEST_CASE_METHOD( ClassName, TestName, Desc )\
        INTERNAL_CATCH_TEST_CASE_METHOD2( INTERNAL_CATCH_UNIQUE_NAME( ____C_A_T_C_H____T_E_S_T____ ), ClassName, TestName, Desc )

    ///////////////////////////////////////////////////////////////////////////////
    #define INTERNAL_CATCH_REGISTER_TESTCASE( Function, Name, Desc ) \
        Catch::AutoReg( Function, CATCH_INTERNAL_LINEINFO, Catch::NameAndDesc( Name, Desc ) );
#endif

// #included from: internal/catch_capture.hpp
#define TWOBLUECUBES_CATCH_CAPTURE_HPP_INCLUDED

// #included from: catch_result_builder.h
#define TWOBLUECUBES_CATCH_RESULT_BUILDER_H_INCLUDED

// #included from: catch_result_type.h
#define TWOBLUECUBES_CATCH_RESULT_TYPE_H_INCLUDED

namespace Catch {

    // ResultWas::OfType enum
    struct ResultWas { enum OfType {
        Unknown = -1,
        Ok = 0,
        Info = 1,
        Warning = 2,

        FailureBit = 0x10,

        ExpressionFailed = FailureBit | 1,
        ExplicitFailure = FailureBit | 2,

        Exception = 0x100 | FailureBit,

        ThrewException = Exception | 1,
        DidntThrowException = Exception | 2,

        FatalErrorCondition = 0x200 | FailureBit

    }; };

    inline bool isOk( ResultWas::OfType resultType ) {
        return ( resultType & ResultWas::FailureBit ) == 0;
    }
    inline bool isJustInfo( int flags ) {
        return flags == ResultWas::Info;
    }

    // ResultDisposition::Flags enum
    struct ResultDisposition { enum Flags {
        Normal = 0x01,

        ContinueOnFailure = 0x02,   // Failures fail test, but execution continues
        FalseTest = 0x04,           // Prefix expression with !
        SuppressFail = 0x08         // Failures are reported but do not fail the test
    }; };

    inline ResultDisposition::Flags operator | ( ResultDisposition::Flags lhs, ResultDisposition::Flags rhs ) {
        return static_cast<ResultDisposition::Flags>( static_cast<int>( lhs ) | static_cast<int>( rhs ) );
    }

    inline bool shouldContinueOnFailure( int flags )    { return ( flags & ResultDisposition::ContinueOnFailure ) != 0; }
    inline bool isFalseTest( int flags )                { return ( flags & ResultDisposition::FalseTest ) != 0; }
    inline bool shouldSuppressFailure( int flags )      { return ( flags & ResultDisposition::SuppressFail ) != 0; }

} // end namespace Catch

// #included from: catch_assertionresult.h
#define TWOBLUECUBES_CATCH_ASSERTIONRESULT_H_INCLUDED

#include <string>

namespace Catch {

    struct AssertionInfo
    {
        AssertionInfo() {}
        AssertionInfo(  std::string const& _macroName,
                        SourceLineInfo const& _lineInfo,
                        std::string const& _capturedExpression,
                        ResultDisposition::Flags _resultDisposition );

        std::string macroName;
        SourceLineInfo lineInfo;
        std::string capturedExpression;
        ResultDisposition::Flags resultDisposition;
    };

    struct AssertionResultData
    {
        AssertionResultData() : resultType( ResultWas::Unknown ) {}

        std::string reconstructedExpression;
        std::string message;
        ResultWas::OfType resultType;
    };

    class AssertionResult {
    public:
        AssertionResult();
        AssertionResult( AssertionInfo const& info, AssertionResultData const& data );
        ~AssertionResult();
#  ifdef CATCH_CONFIG_CPP11_GENERATED_METHODS
         AssertionResult( AssertionResult const& )              = default;
         AssertionResult( AssertionResult && )                  = default;
         AssertionResult& operator = ( AssertionResult const& ) = default;
         AssertionResult& operator = ( AssertionResult && )     = default;
#  endif

        bool isOk() const;
        bool succeeded() const;
        ResultWas::OfType getResultType() const;
        bool hasExpression() const;
        bool hasMessage() const;
        std::string getExpression() const;
        std::string getExpressionInMacro() const;
        bool hasExpandedExpression() const;
        std::string getExpandedExpression() const;
        std::string getMessage() const;
        SourceLineInfo getSourceInfo() const;
        std::string getTestMacroName() const;

    protected:
        AssertionInfo m_info;
        AssertionResultData m_resultData;
    };

} // end namespace Catch

// #included from: catch_matchers.hpp
#define TWOBLUECUBES_CATCH_MATCHERS_HPP_INCLUDED

namespace Catch {
namespace Matchers {
    namespace Impl {

    namespace Generic {
        template<typename ExpressionT> class AllOf;
        template<typename ExpressionT> class AnyOf;
        template<typename ExpressionT> class Not;
    }

    template<typename ExpressionT>
    struct Matcher : SharedImpl<IShared>
    {
        typedef ExpressionT ExpressionType;

        virtual ~Matcher() {}
        virtual Ptr<Matcher> clone() const = 0;
        virtual bool match( ExpressionT const& expr ) const = 0;
        virtual std::string toString() const = 0;

        Generic::AllOf<ExpressionT> operator && ( Matcher<ExpressionT> const& other ) const;
        Generic::AnyOf<ExpressionT> operator || ( Matcher<ExpressionT> const& other ) const;
        Generic::Not<ExpressionT> operator ! () const;
    };

    template<typename DerivedT, typename ExpressionT>
    struct MatcherImpl : Matcher<ExpressionT> {

        virtual Ptr<Matcher<ExpressionT> > clone() const {
            return Ptr<Matcher<ExpressionT> >( new DerivedT( static_cast<DerivedT const&>( *this ) ) );
        }
    };

    namespace Generic {
        template<typename ExpressionT>
        class Not : public MatcherImpl<Not<ExpressionT>, ExpressionT> {
        public:
            explicit Not( Matcher<ExpressionT> const& matcher ) : m_matcher(matcher.clone()) {}
            Not( Not const& other ) : m_matcher( other.m_matcher ) {}

            virtual bool match( ExpressionT const& expr ) const CATCH_OVERRIDE {
                return !m_matcher->match( expr );
            }

            virtual std::string toString() const CATCH_OVERRIDE {
                return "not " + m_matcher->toString();
            }
        private:
            Ptr< Matcher<ExpressionT> > m_matcher;
        };

        template<typename ExpressionT>
        class AllOf : public MatcherImpl<AllOf<ExpressionT>, ExpressionT> {
        public:

            AllOf() {}
            AllOf( AllOf const& other ) : m_matchers( other.m_matchers ) {}

            AllOf& add( Matcher<ExpressionT> const& matcher ) {
                m_matchers.push_back( matcher.clone() );
                return *this;
            }
            virtual bool match( ExpressionT const& expr ) const
            {
                for( std::size_t i = 0; i < m_matchers.size(); ++i )
                    if( !m_matchers[i]->match( expr ) )
                        return false;
                return true;
            }
            virtual std::string toString() const {
                std::ostringstream oss;
                oss << "( ";
                for( std::size_t i = 0; i < m_matchers.size(); ++i ) {
                    if( i != 0 )
                        oss << " and ";
                    oss << m_matchers[i]->toString();
                }
                oss << " )";
                return oss.str();
            }

            AllOf operator && ( Matcher<ExpressionT> const& other ) const {
                AllOf allOfExpr( *this );
                allOfExpr.add( other );
                return allOfExpr;
            }

        private:
            std::vector<Ptr<Matcher<ExpressionT> > > m_matchers;
        };

        template<typename ExpressionT>
        class AnyOf : public MatcherImpl<AnyOf<ExpressionT>, ExpressionT> {
        public:

            AnyOf() {}
            AnyOf( AnyOf const& other ) : m_matchers( other.m_matchers ) {}

            AnyOf& add( Matcher<ExpressionT> const& matcher ) {
                m_matchers.push_back( matcher.clone() );
                return *this;
            }
            virtual bool match( ExpressionT const& expr ) const
            {
                for( std::size_t i = 0; i < m_matchers.size(); ++i )
                    if( m_matchers[i]->match( expr ) )
                        return true;
                return false;
            }
            virtual std::string toString() const {
                std::ostringstream oss;
                oss << "( ";
                for( std::size_t i = 0; i < m_matchers.size(); ++i ) {
                    if( i != 0 )
                        oss << " or ";
                    oss << m_matchers[i]->toString();
                }
                oss << " )";
                return oss.str();
            }

            AnyOf operator || ( Matcher<ExpressionT> const& other ) const {
                AnyOf anyOfExpr( *this );
                anyOfExpr.add( other );
                return anyOfExpr;
            }

        private:
            std::vector<Ptr<Matcher<ExpressionT> > > m_matchers;
        };

    } // namespace Generic

    template<typename ExpressionT>
    Generic::AllOf<ExpressionT> Matcher<ExpressionT>::operator && ( Matcher<ExpressionT> const& other ) const {
        Generic::AllOf<ExpressionT> allOfExpr;
        allOfExpr.add( *this );
        allOfExpr.add( other );
        return allOfExpr;
    }

    template<typename ExpressionT>
    Generic::AnyOf<ExpressionT> Matcher<ExpressionT>::operator || ( Matcher<ExpressionT> const& other ) const {
        Generic::AnyOf<ExpressionT> anyOfExpr;
        anyOfExpr.add( *this );
        anyOfExpr.add( other );
        return anyOfExpr;
    }

    template<typename ExpressionT>
    Generic::Not<ExpressionT> Matcher<ExpressionT>::operator ! () const {
        return Generic::Not<ExpressionT>( *this );
    }

    namespace StdString {

        inline std::string makeString( std::string const& str ) { return str; }
        inline std::string makeString( const char* str ) { return str ? std::string( str ) : std::string(); }

        struct CasedString
        {
            CasedString( std::string const& str, CaseSensitive::Choice caseSensitivity )
            :   m_caseSensitivity( caseSensitivity ),
                m_str( adjustString( str ) )
            {}
            std::string adjustString( std::string const& str ) const {
                return m_caseSensitivity == CaseSensitive::No
                    ? toLower( str )
                    : str;

            }
            std::string toStringSuffix() const
            {
                return m_caseSensitivity == CaseSensitive::No
                    ? " (case insensitive)"
                    : "";
            }
            CaseSensitive::Choice m_caseSensitivity;
            std::string m_str;
        };

        struct Equals : MatcherImpl<Equals, std::string> {
            Equals( std::string const& str, CaseSensitive::Choice caseSensitivity = CaseSensitive::Yes )
            :   m_data( str, caseSensitivity )
            {}
            Equals( Equals const& other ) : m_data( other.m_data ){}

            virtual ~Equals();

            virtual bool match( std::string const& expr ) const {
                return m_data.m_str == m_data.adjustString( expr );;
            }
            virtual std::string toString() const {
                return "equals: \"" + m_data.m_str + "\"" + m_data.toStringSuffix();
            }

            CasedString m_data;
        };

        struct Contains : MatcherImpl<Contains, std::string> {
            Contains( std::string const& substr, CaseSensitive::Choice caseSensitivity = CaseSensitive::Yes )
            : m_data( substr, caseSensitivity ){}
            Contains( Contains const& other ) : m_data( other.m_data ){}

            virtual ~Contains();

            virtual bool match( std::string const& expr ) const {
                return m_data.adjustString( expr ).find( m_data.m_str ) != std::string::npos;
            }
            virtual std::string toString() const {
                return "contains: \"" + m_data.m_str  + "\"" + m_data.toStringSuffix();
            }

            CasedString m_data;
        };

        struct StartsWith : MatcherImpl<StartsWith, std::string> {
            StartsWith( std::string const& substr, CaseSensitive::Choice caseSensitivity = CaseSensitive::Yes )
            : m_data( substr, caseSensitivity ){}

            StartsWith( StartsWith const& other ) : m_data( other.m_data ){}

            virtual ~StartsWith();

            virtual bool match( std::string const& expr ) const {
                return startsWith( m_data.adjustString( expr ), m_data.m_str );
            }
            virtual std::string toString() const {
                return "starts with: \"" + m_data.m_str + "\"" + m_data.toStringSuffix();
            }

            CasedString m_data;
        };

        struct EndsWith : MatcherImpl<EndsWith, std::string> {
            EndsWith( std::string const& substr, CaseSensitive::Choice caseSensitivity = CaseSensitive::Yes )
            : m_data( substr, caseSensitivity ){}
            EndsWith( EndsWith const& other ) : m_data( other.m_data ){}

            virtual ~EndsWith();

            virtual bool match( std::string const& expr ) const {
                return endsWith( m_data.adjustString( expr ), m_data.m_str );
            }
            virtual std::string toString() const {
                return "ends with: \"" + m_data.m_str + "\"" + m_data.toStringSuffix();
            }

            CasedString m_data;
        };
    } // namespace StdString
    } // namespace Impl

    // The following functions create the actual matcher objects.
    // This allows the types to be inferred
    template<typename ExpressionT>
    inline Impl::Generic::Not<ExpressionT> Not( Impl::Matcher<ExpressionT> const& m ) {
        return Impl::Generic::Not<ExpressionT>( m );
    }

    template<typename ExpressionT>
    inline Impl::Generic::AllOf<ExpressionT> AllOf( Impl::Matcher<ExpressionT> const& m1,
                                                    Impl::Matcher<ExpressionT> const& m2 ) {
        return Impl::Generic::AllOf<ExpressionT>().add( m1 ).add( m2 );
    }
    template<typename ExpressionT>
    inline Impl::Generic::AllOf<ExpressionT> AllOf( Impl::Matcher<ExpressionT> const& m1,
                                                    Impl::Matcher<ExpressionT> const& m2,
                                                    Impl::Matcher<ExpressionT> const& m3 ) {
        return Impl::Generic::AllOf<ExpressionT>().add( m1 ).add( m2 ).add( m3 );
    }
    template<typename ExpressionT>
    inline Impl::Generic::AnyOf<ExpressionT> AnyOf( Impl::Matcher<ExpressionT> const& m1,
                                                    Impl::Matcher<ExpressionT> const& m2 ) {
        return Impl::Generic::AnyOf<ExpressionT>().add( m1 ).add( m2 );
    }
    template<typename ExpressionT>
    inline Impl::Generic::AnyOf<ExpressionT> AnyOf( Impl::Matcher<ExpressionT> const& m1,
                                                    Impl::Matcher<ExpressionT> const& m2,
                                                    Impl::Matcher<ExpressionT> const& m3 ) {
        return Impl::Generic::AnyOf<ExpressionT>().add( m1 ).add( m2 ).add( m3 );
    }

    inline Impl::StdString::Equals      Equals( std::string const& str, CaseSensitive::Choice caseSensitivity = CaseSensitive::Yes ) {
        return Impl::StdString::Equals( str, caseSensitivity );
    }
    inline Impl::StdString::Equals      Equals( const char* str, CaseSensitive::Choice caseSensitivity = CaseSensitive::Yes ) {
        return Impl::StdString::Equals( Impl::StdString::makeString( str ), caseSensitivity );
    }
    inline Impl::StdString::Contains    Contains( std::string const& substr, CaseSensitive::Choice caseSensitivity = CaseSensitive::Yes ) {
        return Impl::StdString::Contains( substr, caseSensitivity );
    }
    inline Impl::StdString::Contains    Contains( const char* substr, CaseSensitive::Choice caseSensitivity = CaseSensitive::Yes ) {
        return Impl::StdString::Contains( Impl::StdString::makeString( substr ), caseSensitivity );
    }
    inline Impl::StdString::StartsWith  StartsWith( std::string const& substr ) {
        return Impl::StdString::StartsWith( substr );
    }
    inline Impl::StdString::StartsWith  StartsWith( const char* substr ) {
        return Impl::StdString::StartsWith( Impl::StdString::makeString( substr ) );
    }
    inline Impl::StdString::EndsWith    EndsWith( std::string const& substr ) {
        return Impl::StdString::EndsWith( substr );
    }
    inline Impl::StdString::EndsWith    EndsWith( const char* substr ) {
        return Impl::StdString::EndsWith( Impl::StdString::makeString( substr ) );
    }

} // namespace Matchers

using namespace Matchers;

} // namespace Catch

namespace Catch {

    struct TestFailureException{};

    template<typename T> class ExpressionLhs;

    struct STATIC_ASSERT_Expression_Too_Complex_Please_Rewrite_As_Binary_Comparison;

    struct CopyableStream {
        CopyableStream() {}
        CopyableStream( CopyableStream const& other ) {
            oss << other.oss.str();
        }
        CopyableStream& operator=( CopyableStream const& other ) {
            oss.str("");
            oss << other.oss.str();
            return *this;
        }
        std::ostringstream oss;
    };

    class ResultBuilder {
    public:
        ResultBuilder(  char const* macroName,
                        SourceLineInfo const& lineInfo,
                        char const* capturedExpression,
                        ResultDisposition::Flags resultDisposition,
                        char const* secondArg = "" );

        template<typename T>
        ExpressionLhs<T const&> operator <= ( T const& operand );
        ExpressionLhs<bool> operator <= ( bool value );

        template<typename T>
        ResultBuilder& operator << ( T const& value ) {
            m_stream.oss << value;
            return *this;
        }

        template<typename RhsT> STATIC_ASSERT_Expression_Too_Complex_Please_Rewrite_As_Binary_Comparison& operator && ( RhsT const& );
        template<typename RhsT> STATIC_ASSERT_Expression_Too_Complex_Please_Rewrite_As_Binary_Comparison& operator || ( RhsT const& );

        ResultBuilder& setResultType( ResultWas::OfType result );
        ResultBuilder& setResultType( bool result );
        ResultBuilder& setLhs( std::string const& lhs );
        ResultBuilder& setRhs( std::string const& rhs );
        ResultBuilder& setOp( std::string const& op );

        void endExpression();

        std::string reconstructExpression() const;
        AssertionResult build() const;

        void useActiveException( ResultDisposition::Flags resultDisposition = ResultDisposition::Normal );
        void captureResult( ResultWas::OfType resultType );
        void captureExpression();
        void captureExpectedException( std::string const& expectedMessage );
        void captureExpectedException( Matchers::Impl::Matcher<std::string> const& matcher );
        void handleResult( AssertionResult const& result );
        void react();
        bool shouldDebugBreak() const;
        bool allowThrows() const;

    private:
        AssertionInfo m_assertionInfo;
        AssertionResultData m_data;
        struct ExprComponents {
            ExprComponents() : testFalse( false ) {}
            bool testFalse;
            std::string lhs, rhs, op;
        } m_exprComponents;
        CopyableStream m_stream;

        bool m_shouldDebugBreak;
        bool m_shouldThrow;
    };

} // namespace Catch

// Include after due to circular dependency:
// #included from: catch_expression_lhs.hpp
#define TWOBLUECUBES_CATCH_EXPRESSION_LHS_HPP_INCLUDED

// #included from: catch_evaluate.hpp
#define TWOBLUECUBES_CATCH_EVALUATE_HPP_INCLUDED

#ifdef _MSC_VER
#pragma warning(push)
#pragma warning(disable:4389) // '==' : signed/unsigned mismatch
#endif

#include <cstddef>

namespace Catch {
namespace Internal {

    enum Operator {
        IsEqualTo,
        IsNotEqualTo,
        IsLessThan,
        IsGreaterThan,
        IsLessThanOrEqualTo,
        IsGreaterThanOrEqualTo
    };

    template<Operator Op> struct OperatorTraits             { static const char* getName(){ return "*error*"; } };
    template<> struct OperatorTraits<IsEqualTo>             { static const char* getName(){ return "=="; } };
    template<> struct OperatorTraits<IsNotEqualTo>          { static const char* getName(){ return "!="; } };
    template<> struct OperatorTraits<IsLessThan>            { static const char* getName(){ return "<"; } };
    template<> struct OperatorTraits<IsGreaterThan>         { static const char* getName(){ return ">"; } };
    template<> struct OperatorTraits<IsLessThanOrEqualTo>   { static const char* getName(){ return "<="; } };
    template<> struct OperatorTraits<IsGreaterThanOrEqualTo>{ static const char* getName(){ return ">="; } };

    template<typename T>
    inline T& opCast(T const& t) { return const_cast<T&>(t); }

// nullptr_t support based on pull request #154 from Konstantin Baumann
#ifdef CATCH_CONFIG_CPP11_NULLPTR
    inline std::nullptr_t opCast(std::nullptr_t) { return nullptr; }
#endif // CATCH_CONFIG_CPP11_NULLPTR

    // So the compare overloads can be operator agnostic we convey the operator as a template
    // enum, which is used to specialise an Evaluator for doing the comparison.
    template<typename T1, typename T2, Operator Op>
    class Evaluator{};

    template<typename T1, typename T2>
    struct Evaluator<T1, T2, IsEqualTo> {
        static bool evaluate( T1 const& lhs, T2 const& rhs) {
            return bool( opCast( lhs ) ==  opCast( rhs ) );
        }
    };
    template<typename T1, typename T2>
    struct Evaluator<T1, T2, IsNotEqualTo> {
        static bool evaluate( T1 const& lhs, T2 const& rhs ) {
            return bool( opCast( lhs ) != opCast( rhs ) );
        }
    };
    template<typename T1, typename T2>
    struct Evaluator<T1, T2, IsLessThan> {
        static bool evaluate( T1 const& lhs, T2 const& rhs ) {
            return bool( opCast( lhs ) < opCast( rhs ) );
        }
    };
    template<typename T1, typename T2>
    struct Evaluator<T1, T2, IsGreaterThan> {
        static bool evaluate( T1 const& lhs, T2 const& rhs ) {
            return bool( opCast( lhs ) > opCast( rhs ) );
        }
    };
    template<typename T1, typename T2>
    struct Evaluator<T1, T2, IsGreaterThanOrEqualTo> {
        static bool evaluate( T1 const& lhs, T2 const& rhs ) {
            return bool( opCast( lhs ) >= opCast( rhs ) );
        }
    };
    template<typename T1, typename T2>
    struct Evaluator<T1, T2, IsLessThanOrEqualTo> {
        static bool evaluate( T1 const& lhs, T2 const& rhs ) {
            return bool( opCast( lhs ) <= opCast( rhs ) );
        }
    };

    template<Operator Op, typename T1, typename T2>
    bool applyEvaluator( T1 const& lhs, T2 const& rhs ) {
        return Evaluator<T1, T2, Op>::evaluate( lhs, rhs );
    }

    // This level of indirection allows us to specialise for integer types
    // to avoid signed/ unsigned warnings

    // "base" overload
    template<Operator Op, typename T1, typename T2>
    bool compare( T1 const& lhs, T2 const& rhs ) {
        return Evaluator<T1, T2, Op>::evaluate( lhs, rhs );
    }

    // unsigned X to int
    template<Operator Op> bool compare( unsigned int lhs, int rhs ) {
        return applyEvaluator<Op>( lhs, static_cast<unsigned int>( rhs ) );
    }
    template<Operator Op> bool compare( unsigned long lhs, int rhs ) {
        return applyEvaluator<Op>( lhs, static_cast<unsigned int>( rhs ) );
    }
    template<Operator Op> bool compare( unsigned char lhs, int rhs ) {
        return applyEvaluator<Op>( lhs, static_cast<unsigned int>( rhs ) );
    }

    // unsigned X to long
    template<Operator Op> bool compare( unsigned int lhs, long rhs ) {
        return applyEvaluator<Op>( lhs, static_cast<unsigned long>( rhs ) );
    }
    template<Operator Op> bool compare( unsigned long lhs, long rhs ) {
        return applyEvaluator<Op>( lhs, static_cast<unsigned long>( rhs ) );
    }
    template<Operator Op> bool compare( unsigned char lhs, long rhs ) {
        return applyEvaluator<Op>( lhs, static_cast<unsigned long>( rhs ) );
    }

    // int to unsigned X
    template<Operator Op> bool compare( int lhs, unsigned int rhs ) {
        return applyEvaluator<Op>( static_cast<unsigned int>( lhs ), rhs );
    }
    template<Operator Op> bool compare( int lhs, unsigned long rhs ) {
        return applyEvaluator<Op>( static_cast<unsigned int>( lhs ), rhs );
    }
    template<Operator Op> bool compare( int lhs, unsigned char rhs ) {
        return applyEvaluator<Op>( static_cast<unsigned int>( lhs ), rhs );
    }

    // long to unsigned X
    template<Operator Op> bool compare( long lhs, unsigned int rhs ) {
        return applyEvaluator<Op>( static_cast<unsigned long>( lhs ), rhs );
    }
    template<Operator Op> bool compare( long lhs, unsigned long rhs ) {
        return applyEvaluator<Op>( static_cast<unsigned long>( lhs ), rhs );
    }
    template<Operator Op> bool compare( long lhs, unsigned char rhs ) {
        return applyEvaluator<Op>( static_cast<unsigned long>( lhs ), rhs );
    }

    // pointer to long (when comparing against NULL)
    template<Operator Op, typename T> bool compare( long lhs, T* rhs ) {
        return Evaluator<T*, T*, Op>::evaluate( reinterpret_cast<T*>( lhs ), rhs );
    }
    template<Operator Op, typename T> bool compare( T* lhs, long rhs ) {
        return Evaluator<T*, T*, Op>::evaluate( lhs, reinterpret_cast<T*>( rhs ) );
    }

    // pointer to int (when comparing against NULL)
    template<Operator Op, typename T> bool compare( int lhs, T* rhs ) {
        return Evaluator<T*, T*, Op>::evaluate( reinterpret_cast<T*>( lhs ), rhs );
    }
    template<Operator Op, typename T> bool compare( T* lhs, int rhs ) {
        return Evaluator<T*, T*, Op>::evaluate( lhs, reinterpret_cast<T*>( rhs ) );
    }

#ifdef CATCH_CONFIG_CPP11_LONG_LONG
    // long long to unsigned X
    template<Operator Op> bool compare( long long lhs, unsigned int rhs ) {
        return applyEvaluator<Op>( static_cast<unsigned long>( lhs ), rhs );
    }
    template<Operator Op> bool compare( long long lhs, unsigned long rhs ) {
        return applyEvaluator<Op>( static_cast<unsigned long>( lhs ), rhs );
    }
    template<Operator Op> bool compare( long long lhs, unsigned long long rhs ) {
        return applyEvaluator<Op>( static_cast<unsigned long>( lhs ), rhs );
    }
    template<Operator Op> bool compare( long long lhs, unsigned char rhs ) {
        return applyEvaluator<Op>( static_cast<unsigned long>( lhs ), rhs );
    }

    // unsigned long long to X
    template<Operator Op> bool compare( unsigned long long lhs, int rhs ) {
        return applyEvaluator<Op>( static_cast<long>( lhs ), rhs );
    }
    template<Operator Op> bool compare( unsigned long long lhs, long rhs ) {
        return applyEvaluator<Op>( static_cast<long>( lhs ), rhs );
    }
    template<Operator Op> bool compare( unsigned long long lhs, long long rhs ) {
        return applyEvaluator<Op>( static_cast<long>( lhs ), rhs );
    }
    template<Operator Op> bool compare( unsigned long long lhs, char rhs ) {
        return applyEvaluator<Op>( static_cast<long>( lhs ), rhs );
    }

    // pointer to long long (when comparing against NULL)
    template<Operator Op, typename T> bool compare( long long lhs, T* rhs ) {
        return Evaluator<T*, T*, Op>::evaluate( reinterpret_cast<T*>( lhs ), rhs );
    }
    template<Operator Op, typename T> bool compare( T* lhs, long long rhs ) {
        return Evaluator<T*, T*, Op>::evaluate( lhs, reinterpret_cast<T*>( rhs ) );
    }
#endif // CATCH_CONFIG_CPP11_LONG_LONG

#ifdef CATCH_CONFIG_CPP11_NULLPTR
    // pointer to nullptr_t (when comparing against nullptr)
    template<Operator Op, typename T> bool compare( std::nullptr_t, T* rhs ) {
        return Evaluator<T*, T*, Op>::evaluate( nullptr, rhs );
    }
    template<Operator Op, typename T> bool compare( T* lhs, std::nullptr_t ) {
        return Evaluator<T*, T*, Op>::evaluate( lhs, nullptr );
    }
#endif // CATCH_CONFIG_CPP11_NULLPTR

} // end of namespace Internal
} // end of namespace Catch

#ifdef _MSC_VER
#pragma warning(pop)
#endif

// #included from: catch_tostring.h
#define TWOBLUECUBES_CATCH_TOSTRING_H_INCLUDED

#include <sstream>
#include <iomanip>
#include <limits>
#include <vector>
#include <cstddef>

#ifdef __OBJC__
// #included from: catch_objc_arc.hpp
#define TWOBLUECUBES_CATCH_OBJC_ARC_HPP_INCLUDED

#import <Foundation/Foundation.h>

#ifdef __has_feature
#define CATCH_ARC_ENABLED __has_feature(objc_arc)
#else
#define CATCH_ARC_ENABLED 0
#endif

void arcSafeRelease( NSObject* obj );
id performOptionalSelector( id obj, SEL sel );

#if !CATCH_ARC_ENABLED
inline void arcSafeRelease( NSObject* obj ) {
    [obj release];
}
inline id performOptionalSelector( id obj, SEL sel ) {
    if( [obj respondsToSelector: sel] )
        return [obj performSelector: sel];
    return nil;
}
#define CATCH_UNSAFE_UNRETAINED
#define CATCH_ARC_STRONG
#else
inline void arcSafeRelease( NSObject* ){}
inline id performOptionalSelector( id obj, SEL sel ) {
#ifdef __clang__
#pragma clang diagnostic push
#pragma clang diagnostic ignored "-Warc-performSelector-leaks"
#endif
    if( [obj respondsToSelector: sel] )
        return [obj performSelector: sel];
#ifdef __clang__
#pragma clang diagnostic pop
#endif
    return nil;
}
#define CATCH_UNSAFE_UNRETAINED __unsafe_unretained
#define CATCH_ARC_STRONG __strong
#endif

#endif

#ifdef CATCH_CONFIG_CPP11_TUPLE
#include <tuple>
#endif

#ifdef CATCH_CONFIG_CPP11_IS_ENUM
#include <type_traits>
#endif

namespace Catch {

// Why we're here.
template<typename T>
std::string toString( T const& value );

// Built in overloads

std::string toString( std::string const& value );
std::string toString( std::wstring const& value );
std::string toString( const char* const value );
std::string toString( char* const value );
std::string toString( const wchar_t* const value );
std::string toString( wchar_t* const value );
std::string toString( int value );
std::string toString( unsigned long value );
std::string toString( unsigned int value );
std::string toString( const double value );
std::string toString( const float value );
std::string toString( bool value );
std::string toString( char value );
std::string toString( signed char value );
std::string toString( unsigned char value );

#ifdef CATCH_CONFIG_CPP11_LONG_LONG
std::string toString( long long value );
std::string toString( unsigned long long value );
#endif

#ifdef CATCH_CONFIG_CPP11_NULLPTR
std::string toString( std::nullptr_t );
#endif

#ifdef __OBJC__
    std::string toString( NSString const * const& nsstring );
    std::string toString( NSString * CATCH_ARC_STRONG const& nsstring );
    std::string toString( NSObject* const& nsObject );
#endif

namespace Detail {

    extern const std::string unprintableString;

    struct BorgType {
        template<typename T> BorgType( T const& );
    };

    struct TrueType { char sizer[1]; };
    struct FalseType { char sizer[2]; };

    TrueType& testStreamable( std::ostream& );
    FalseType testStreamable( FalseType );

    FalseType operator<<( std::ostream const&, BorgType const& );

    template<typename T>
    struct IsStreamInsertable {
        static std::ostream &s;
        static T  const&t;
        enum { value = sizeof( testStreamable(s << t) ) == sizeof( TrueType ) };
    };

#if defined(CATCH_CONFIG_CPP11_IS_ENUM)
    template<typename T,
             bool IsEnum = std::is_enum<T>::value
             >
    struct EnumStringMaker
    {
        static std::string convert( T const& ) { return unprintableString; }
    };

    template<typename T>
    struct EnumStringMaker<T,true>
    {
        static std::string convert( T const& v )
        {
            return ::Catch::toString(
                static_cast<typename std::underlying_type<T>::type>(v)
                );
        }
    };
#endif
    template<bool C>
    struct StringMakerBase {
#if defined(CATCH_CONFIG_CPP11_IS_ENUM)
        template<typename T>
        static std::string convert( T const& v )
        {
            return EnumStringMaker<T>::convert( v );
        }
#else
        template<typename T>
        static std::string convert( T const& ) { return unprintableString; }
#endif
    };

    template<>
    struct StringMakerBase<true> {
        template<typename T>
        static std::string convert( T const& _value ) {
            std::ostringstream oss;
            oss << _value;
            return oss.str();
        }
    };

    std::string rawMemoryToString( const void *object, std::size_t size );

    template<typename T>
    inline std::string rawMemoryToString( const T& object ) {
      return rawMemoryToString( &object, sizeof(object) );
    }

} // end namespace Detail

template<typename T>
struct StringMaker :
    Detail::StringMakerBase<Detail::IsStreamInsertable<T>::value> {};

template<typename T>
struct StringMaker<T*> {
    template<typename U>
    static std::string convert( U* p ) {
        if( !p )
            return "NULL";
        else
            return Detail::rawMemoryToString( p );
    }
};

template<typename R, typename C>
struct StringMaker<R C::*> {
    static std::string convert( R C::* p ) {
        if( !p )
            return "NULL";
        else
            return Detail::rawMemoryToString( p );
    }
};

namespace Detail {
    template<typename InputIterator>
    std::string rangeToString( InputIterator first, InputIterator last );
}

//template<typename T, typename Allocator>
//struct StringMaker<std::vector<T, Allocator> > {
//    static std::string convert( std::vector<T,Allocator> const& v ) {
//        return Detail::rangeToString( v.begin(), v.end() );
//    }
//};

template<typename T, typename Allocator>
std::string toString( std::vector<T,Allocator> const& v ) {
    return Detail::rangeToString( v.begin(), v.end() );
}

#ifdef CATCH_CONFIG_CPP11_TUPLE

// toString for tuples
namespace TupleDetail {
  template<
      typename Tuple,
      std::size_t N = 0,
      bool = (N < std::tuple_size<Tuple>::value)
      >
  struct ElementPrinter {
      static void print( const Tuple& tuple, std::ostream& os )
      {
          os << ( N ? ", " : " " )
             << Catch::toString(std::get<N>(tuple));
          ElementPrinter<Tuple,N+1>::print(tuple,os);
      }
  };

  template<
      typename Tuple,
      std::size_t N
      >
  struct ElementPrinter<Tuple,N,false> {
      static void print( const Tuple&, std::ostream& ) {}
  };

}

template<typename ...Types>
struct StringMaker<std::tuple<Types...>> {

    static std::string convert( const std::tuple<Types...>& tuple )
    {
        std::ostringstream os;
        os << '{';
        TupleDetail::ElementPrinter<std::tuple<Types...>>::print( tuple, os );
        os << " }";
        return os.str();
    }
};
#endif // CATCH_CONFIG_CPP11_TUPLE

namespace Detail {
    template<typename T>
    std::string makeString( T const& value ) {
        return StringMaker<T>::convert( value );
    }
} // end namespace Detail

/// \brief converts any type to a string
///
/// The default template forwards on to ostringstream - except when an
/// ostringstream overload does not exist - in which case it attempts to detect
/// that and writes {?}.
/// Overload (not specialise) this template for custom typs that you don't want
/// to provide an ostream overload for.
template<typename T>
std::string toString( T const& value ) {
    return StringMaker<T>::convert( value );
}

    namespace Detail {
    template<typename InputIterator>
    std::string rangeToString( InputIterator first, InputIterator last ) {
        std::ostringstream oss;
        oss << "{ ";
        if( first != last ) {
            oss << Catch::toString( *first );
            for( ++first ; first != last ; ++first )
                oss << ", " << Catch::toString( *first );
        }
        oss << " }";
        return oss.str();
    }
}

} // end namespace Catch

namespace Catch {

// Wraps the LHS of an expression and captures the operator and RHS (if any) -
// wrapping them all in a ResultBuilder object
template<typename T>
class ExpressionLhs {
    ExpressionLhs& operator = ( ExpressionLhs const& );
#  ifdef CATCH_CONFIG_CPP11_GENERATED_METHODS
    ExpressionLhs& operator = ( ExpressionLhs && ) = delete;
#  endif

public:
    ExpressionLhs( ResultBuilder& rb, T lhs ) : m_rb( rb ), m_lhs( lhs ) {}
#  ifdef CATCH_CONFIG_CPP11_GENERATED_METHODS
    ExpressionLhs( ExpressionLhs const& ) = default;
    ExpressionLhs( ExpressionLhs && )     = default;
#  endif

    template<typename RhsT>
    ResultBuilder& operator == ( RhsT const& rhs ) {
        return captureExpression<Internal::IsEqualTo>( rhs );
    }

    template<typename RhsT>
    ResultBuilder& operator != ( RhsT const& rhs ) {
        return captureExpression<Internal::IsNotEqualTo>( rhs );
    }

    template<typename RhsT>
    ResultBuilder& operator < ( RhsT const& rhs ) {
        return captureExpression<Internal::IsLessThan>( rhs );
    }

    template<typename RhsT>
    ResultBuilder& operator > ( RhsT const& rhs ) {
        return captureExpression<Internal::IsGreaterThan>( rhs );
    }

    template<typename RhsT>
    ResultBuilder& operator <= ( RhsT const& rhs ) {
        return captureExpression<Internal::IsLessThanOrEqualTo>( rhs );
    }

    template<typename RhsT>
    ResultBuilder& operator >= ( RhsT const& rhs ) {
        return captureExpression<Internal::IsGreaterThanOrEqualTo>( rhs );
    }

    ResultBuilder& operator == ( bool rhs ) {
        return captureExpression<Internal::IsEqualTo>( rhs );
    }

    ResultBuilder& operator != ( bool rhs ) {
        return captureExpression<Internal::IsNotEqualTo>( rhs );
    }

    void endExpression() {
        bool value = m_lhs ? true : false;
        m_rb
            .setLhs( Catch::toString( value ) )
            .setResultType( value )
            .endExpression();
    }

    // Only simple binary expressions are allowed on the LHS.
    // If more complex compositions are required then place the sub expression in parentheses
    template<typename RhsT> STATIC_ASSERT_Expression_Too_Complex_Please_Rewrite_As_Binary_Comparison& operator + ( RhsT const& );
    template<typename RhsT> STATIC_ASSERT_Expression_Too_Complex_Please_Rewrite_As_Binary_Comparison& operator - ( RhsT const& );
    template<typename RhsT> STATIC_ASSERT_Expression_Too_Complex_Please_Rewrite_As_Binary_Comparison& operator / ( RhsT const& );
    template<typename RhsT> STATIC_ASSERT_Expression_Too_Complex_Please_Rewrite_As_Binary_Comparison& operator * ( RhsT const& );
    template<typename RhsT> STATIC_ASSERT_Expression_Too_Complex_Please_Rewrite_As_Binary_Comparison& operator && ( RhsT const& );
    template<typename RhsT> STATIC_ASSERT_Expression_Too_Complex_Please_Rewrite_As_Binary_Comparison& operator || ( RhsT const& );

private:
    template<Internal::Operator Op, typename RhsT>
    ResultBuilder& captureExpression( RhsT const& rhs ) {
        return m_rb
            .setResultType( Internal::compare<Op>( m_lhs, rhs ) )
            .setLhs( Catch::toString( m_lhs ) )
            .setRhs( Catch::toString( rhs ) )
            .setOp( Internal::OperatorTraits<Op>::getName() );
    }

private:
    ResultBuilder& m_rb;
    T m_lhs;
};

} // end namespace Catch


namespace Catch {

    template<typename T>
    inline ExpressionLhs<T const&> ResultBuilder::operator <= ( T const& operand ) {
        return ExpressionLhs<T const&>( *this, operand );
    }

    inline ExpressionLhs<bool> ResultBuilder::operator <= ( bool value ) {
        return ExpressionLhs<bool>( *this, value );
    }

} // namespace Catch

// #included from: catch_message.h
#define TWOBLUECUBES_CATCH_MESSAGE_H_INCLUDED

#include <string>

namespace Catch {

    struct MessageInfo {
        MessageInfo(    std::string const& _macroName,
                        SourceLineInfo const& _lineInfo,
                        ResultWas::OfType _type );

        std::string macroName;
        SourceLineInfo lineInfo;
        ResultWas::OfType type;
        std::string message;
        unsigned int sequence;

        bool operator == ( MessageInfo const& other ) const {
            return sequence == other.sequence;
        }
        bool operator < ( MessageInfo const& other ) const {
            return sequence < other.sequence;
        }
    private:
        static unsigned int globalCount;
    };

    struct MessageBuilder {
        MessageBuilder( std::string const& macroName,
                        SourceLineInfo const& lineInfo,
                        ResultWas::OfType type )
        : m_info( macroName, lineInfo, type )
        {}

        template<typename T>
        MessageBuilder& operator << ( T const& value ) {
            m_stream << value;
            return *this;
        }

        MessageInfo m_info;
        std::ostringstream m_stream;
    };

    class ScopedMessage {
    public:
        ScopedMessage( MessageBuilder const& builder );
        ScopedMessage( ScopedMessage const& other );
        ~ScopedMessage();

        MessageInfo m_info;
    };

} // end namespace Catch

// #included from: catch_interfaces_capture.h
#define TWOBLUECUBES_CATCH_INTERFACES_CAPTURE_H_INCLUDED

#include <string>

namespace Catch {

    class TestCase;
    class AssertionResult;
    struct AssertionInfo;
    struct SectionInfo;
    struct SectionEndInfo;
    struct MessageInfo;
    class ScopedMessageBuilder;
    struct Counts;

    struct IResultCapture {

        virtual ~IResultCapture();

        virtual void assertionEnded( AssertionResult const& result ) = 0;
        virtual bool sectionStarted(    SectionInfo const& sectionInfo,
                                        Counts& assertions ) = 0;
        virtual void sectionEnded( SectionEndInfo const& endInfo ) = 0;
        virtual void sectionEndedEarly( SectionEndInfo const& endInfo ) = 0;
        virtual void pushScopedMessage( MessageInfo const& message ) = 0;
        virtual void popScopedMessage( MessageInfo const& message ) = 0;

        virtual std::string getCurrentTestName() const = 0;
        virtual const AssertionResult* getLastResult() const = 0;

        virtual void handleFatalErrorCondition( std::string const& message ) = 0;
    };

    IResultCapture& getResultCapture();
}

// #included from: catch_debugger.h
#define TWOBLUECUBES_CATCH_DEBUGGER_H_INCLUDED

// #included from: catch_platform.h
#define TWOBLUECUBES_CATCH_PLATFORM_H_INCLUDED

#if defined(__MAC_OS_X_VERSION_MIN_REQUIRED)
#define CATCH_PLATFORM_MAC
#elif  defined(__IPHONE_OS_VERSION_MIN_REQUIRED)
#define CATCH_PLATFORM_IPHONE
#elif defined(WIN32) || defined(__WIN32__) || defined(_WIN32) || defined(_MSC_VER)
#define CATCH_PLATFORM_WINDOWS
#endif

#include <string>

namespace Catch{

    bool isDebuggerActive();
    void writeToDebugConsole( std::string const& text );
}

#ifdef CATCH_PLATFORM_MAC

    // The following code snippet based on:
    // http://cocoawithlove.com/2008/03/break-into-debugger.html
    #ifdef DEBUG
        #if defined(__ppc64__) || defined(__ppc__)
            #define CATCH_BREAK_INTO_DEBUGGER() \
                if( Catch::isDebuggerActive() ) { \
                    __asm__("li r0, 20\nsc\nnop\nli r0, 37\nli r4, 2\nsc\nnop\n" \
                    : : : "memory","r0","r3","r4" ); \
                }
        #else
            #define CATCH_BREAK_INTO_DEBUGGER() if( Catch::isDebuggerActive() ) {__asm__("int $3\n" : : );}
        #endif
    #endif

#elif defined(_MSC_VER)
    #define CATCH_BREAK_INTO_DEBUGGER() if( Catch::isDebuggerActive() ) { __debugbreak(); }
#elif defined(__MINGW32__)
    extern "C" __declspec(dllimport) void __stdcall DebugBreak();
    #define CATCH_BREAK_INTO_DEBUGGER() if( Catch::isDebuggerActive() ) { DebugBreak(); }
#endif

#ifndef CATCH_BREAK_INTO_DEBUGGER
#define CATCH_BREAK_INTO_DEBUGGER() Catch::alwaysTrue();
#endif

// #included from: catch_interfaces_runner.h
#define TWOBLUECUBES_CATCH_INTERFACES_RUNNER_H_INCLUDED

namespace Catch {
    class TestCase;

    struct IRunner {
        virtual ~IRunner();
        virtual bool aborting() const = 0;
    };
}

///////////////////////////////////////////////////////////////////////////////
// In the event of a failure works out if the debugger needs to be invoked
// and/or an exception thrown and takes appropriate action.
// This needs to be done as a macro so the debugger will stop in the user
// source code rather than in Catch library code
#define INTERNAL_CATCH_REACT( resultBuilder ) \
    if( resultBuilder.shouldDebugBreak() ) CATCH_BREAK_INTO_DEBUGGER(); \
    resultBuilder.react();

///////////////////////////////////////////////////////////////////////////////
#define INTERNAL_CATCH_TEST( expr, resultDisposition, macroName ) \
    do { \
        Catch::ResultBuilder __catchResult( macroName, CATCH_INTERNAL_LINEINFO, #expr, resultDisposition ); \
        try { \
            CATCH_INTERNAL_SUPPRESS_PARENTHESES_WARNINGS \
            ( __catchResult <= expr ).endExpression(); \
        } \
        catch( ... ) { \
            __catchResult.useActiveException( Catch::ResultDisposition::Normal ); \
        } \
        INTERNAL_CATCH_REACT( __catchResult ) \
    } while( Catch::isTrue( false && !!(expr) ) ) // expr here is never evaluated at runtime but it forces the compiler to give it a look

///////////////////////////////////////////////////////////////////////////////
#define INTERNAL_CATCH_IF( expr, resultDisposition, macroName ) \
    INTERNAL_CATCH_TEST( expr, resultDisposition, macroName ); \
    if( Catch::getResultCapture().getLastResult()->succeeded() )

///////////////////////////////////////////////////////////////////////////////
#define INTERNAL_CATCH_ELSE( expr, resultDisposition, macroName ) \
    INTERNAL_CATCH_TEST( expr, resultDisposition, macroName ); \
    if( !Catch::getResultCapture().getLastResult()->succeeded() )

///////////////////////////////////////////////////////////////////////////////
#define INTERNAL_CATCH_NO_THROW( expr, resultDisposition, macroName ) \
    do { \
        Catch::ResultBuilder __catchResult( macroName, CATCH_INTERNAL_LINEINFO, #expr, resultDisposition ); \
        try { \
            expr; \
            __catchResult.captureResult( Catch::ResultWas::Ok ); \
        } \
        catch( ... ) { \
            __catchResult.useActiveException( resultDisposition ); \
        } \
        INTERNAL_CATCH_REACT( __catchResult ) \
    } while( Catch::alwaysFalse() )

///////////////////////////////////////////////////////////////////////////////
#define INTERNAL_CATCH_THROWS( expr, resultDisposition, matcher, macroName ) \
    do { \
        Catch::ResultBuilder __catchResult( macroName, CATCH_INTERNAL_LINEINFO, #expr, resultDisposition, #matcher ); \
        if( __catchResult.allowThrows() ) \
            try { \
                expr; \
                __catchResult.captureResult( Catch::ResultWas::DidntThrowException ); \
            } \
            catch( ... ) { \
                __catchResult.captureExpectedException( matcher ); \
            } \
        else \
            __catchResult.captureResult( Catch::ResultWas::Ok ); \
        INTERNAL_CATCH_REACT( __catchResult ) \
    } while( Catch::alwaysFalse() )

///////////////////////////////////////////////////////////////////////////////
#define INTERNAL_CATCH_THROWS_AS( expr, exceptionType, resultDisposition, macroName ) \
    do { \
        Catch::ResultBuilder __catchResult( macroName, CATCH_INTERNAL_LINEINFO, #expr, resultDisposition ); \
        if( __catchResult.allowThrows() ) \
            try { \
                expr; \
                __catchResult.captureResult( Catch::ResultWas::DidntThrowException ); \
            } \
            catch( exceptionType ) { \
                __catchResult.captureResult( Catch::ResultWas::Ok ); \
            } \
            catch( ... ) { \
                __catchResult.useActiveException( resultDisposition ); \
            } \
        else \
            __catchResult.captureResult( Catch::ResultWas::Ok ); \
        INTERNAL_CATCH_REACT( __catchResult ) \
    } while( Catch::alwaysFalse() )

///////////////////////////////////////////////////////////////////////////////
#ifdef CATCH_CONFIG_VARIADIC_MACROS
    #define INTERNAL_CATCH_MSG( messageType, resultDisposition, macroName, ... ) \
        do { \
            Catch::ResultBuilder __catchResult( macroName, CATCH_INTERNAL_LINEINFO, "", resultDisposition ); \
            __catchResult << __VA_ARGS__ + ::Catch::StreamEndStop(); \
            __catchResult.captureResult( messageType ); \
            INTERNAL_CATCH_REACT( __catchResult ) \
        } while( Catch::alwaysFalse() )
#else
    #define INTERNAL_CATCH_MSG( messageType, resultDisposition, macroName, log ) \
        do { \
            Catch::ResultBuilder __catchResult( macroName, CATCH_INTERNAL_LINEINFO, "", resultDisposition ); \
            __catchResult << log + ::Catch::StreamEndStop(); \
            __catchResult.captureResult( messageType ); \
            INTERNAL_CATCH_REACT( __catchResult ) \
        } while( Catch::alwaysFalse() )
#endif

///////////////////////////////////////////////////////////////////////////////
#define INTERNAL_CATCH_INFO( log, macroName ) \
    Catch::ScopedMessage INTERNAL_CATCH_UNIQUE_NAME( scopedMessage ) = Catch::MessageBuilder( macroName, CATCH_INTERNAL_LINEINFO, Catch::ResultWas::Info ) << log;

///////////////////////////////////////////////////////////////////////////////
#define INTERNAL_CHECK_THAT( arg, matcher, resultDisposition, macroName ) \
    do { \
        Catch::ResultBuilder __catchResult( macroName, CATCH_INTERNAL_LINEINFO, #arg ", " #matcher, resultDisposition ); \
        try { \
            std::string matcherAsString = (matcher).toString(); \
            __catchResult \
                .setLhs( Catch::toString( arg ) ) \
                .setRhs( matcherAsString == Catch::Detail::unprintableString ? #matcher : matcherAsString ) \
                .setOp( "matches" ) \
                .setResultType( (matcher).match( arg ) ); \
            __catchResult.captureExpression(); \
        } catch( ... ) { \
            __catchResult.useActiveException( resultDisposition | Catch::ResultDisposition::ContinueOnFailure ); \
        } \
        INTERNAL_CATCH_REACT( __catchResult ) \
    } while( Catch::alwaysFalse() )

// #included from: internal/catch_section.h
#define TWOBLUECUBES_CATCH_SECTION_H_INCLUDED

// #included from: catch_section_info.h
#define TWOBLUECUBES_CATCH_SECTION_INFO_H_INCLUDED

// #included from: catch_totals.hpp
#define TWOBLUECUBES_CATCH_TOTALS_HPP_INCLUDED

#include <cstddef>

namespace Catch {

    struct Counts {
        Counts() : passed( 0 ), failed( 0 ), failedButOk( 0 ) {}

        Counts operator - ( Counts const& other ) const {
            Counts diff;
            diff.passed = passed - other.passed;
            diff.failed = failed - other.failed;
            diff.failedButOk = failedButOk - other.failedButOk;
            return diff;
        }
        Counts& operator += ( Counts const& other ) {
            passed += other.passed;
            failed += other.failed;
            failedButOk += other.failedButOk;
            return *this;
        }

        std::size_t total() const {
            return passed + failed + failedButOk;
        }
        bool allPassed() const {
            return failed == 0 && failedButOk == 0;
        }
        bool allOk() const {
            return failed == 0;
        }

        std::size_t passed;
        std::size_t failed;
        std::size_t failedButOk;
    };

    struct Totals {

        Totals operator - ( Totals const& other ) const {
            Totals diff;
            diff.assertions = assertions - other.assertions;
            diff.testCases = testCases - other.testCases;
            return diff;
        }

        Totals delta( Totals const& prevTotals ) const {
            Totals diff = *this - prevTotals;
            if( diff.assertions.failed > 0 )
                ++diff.testCases.failed;
            else if( diff.assertions.failedButOk > 0 )
                ++diff.testCases.failedButOk;
            else
                ++diff.testCases.passed;
            return diff;
        }

        Totals& operator += ( Totals const& other ) {
            assertions += other.assertions;
            testCases += other.testCases;
            return *this;
        }

        Counts assertions;
        Counts testCases;
    };
}

namespace Catch {

    struct SectionInfo {
        SectionInfo
            (   SourceLineInfo const& _lineInfo,
                std::string const& _name,
                std::string const& _description = std::string() );

        std::string name;
        std::string description;
        SourceLineInfo lineInfo;
    };

    struct SectionEndInfo {
        SectionEndInfo( SectionInfo const& _sectionInfo, Counts const& _prevAssertions, double _durationInSeconds )
        : sectionInfo( _sectionInfo ), prevAssertions( _prevAssertions ), durationInSeconds( _durationInSeconds )
        {}

        SectionInfo sectionInfo;
        Counts prevAssertions;
        double durationInSeconds;
    };

} // end namespace Catch

// #included from: catch_timer.h
#define TWOBLUECUBES_CATCH_TIMER_H_INCLUDED

#ifdef CATCH_PLATFORM_WINDOWS
typedef unsigned long long uint64_t;
#else
#include <stdint.h>
#endif

namespace Catch {

    class Timer {
    public:
        Timer() : m_ticks( 0 ) {}
        void start();
        unsigned int getElapsedMicroseconds() const;
        unsigned int getElapsedMilliseconds() const;
        double getElapsedSeconds() const;

    private:
        uint64_t m_ticks;
    };

} // namespace Catch

#include <string>

namespace Catch {

    class Section : NonCopyable {
    public:
        Section( SectionInfo const& info );
        ~Section();

        // This indicates whether the section should be executed or not
        operator bool() const;

    private:
        SectionInfo m_info;

        std::string m_name;
        Counts m_assertions;
        bool m_sectionIncluded;
        Timer m_timer;
    };

} // end namespace Catch

#ifdef CATCH_CONFIG_VARIADIC_MACROS
    #define INTERNAL_CATCH_SECTION( ... ) \
        if( Catch::Section const& INTERNAL_CATCH_UNIQUE_NAME( catch_internal_Section ) = Catch::SectionInfo( CATCH_INTERNAL_LINEINFO, __VA_ARGS__ ) )
#else
    #define INTERNAL_CATCH_SECTION( name, desc ) \
        if( Catch::Section const& INTERNAL_CATCH_UNIQUE_NAME( catch_internal_Section ) = Catch::SectionInfo( CATCH_INTERNAL_LINEINFO, name, desc ) )
#endif

// #included from: internal/catch_generators.hpp
#define TWOBLUECUBES_CATCH_GENERATORS_HPP_INCLUDED

#include <iterator>
#include <vector>
#include <string>
#include <stdlib.h>

namespace Catch {

template<typename T>
struct IGenerator {
    virtual ~IGenerator() {}
    virtual T getValue( std::size_t index ) const = 0;
    virtual std::size_t size () const = 0;
};

template<typename T>
class BetweenGenerator : public IGenerator<T> {
public:
    BetweenGenerator( T from, T to ) : m_from( from ), m_to( to ){}

    virtual T getValue( std::size_t index ) const {
        return m_from+static_cast<int>( index );
    }

    virtual std::size_t size() const {
        return static_cast<std::size_t>( 1+m_to-m_from );
    }

private:

    T m_from;
    T m_to;
};

template<typename T>
class ValuesGenerator : public IGenerator<T> {
public:
    ValuesGenerator(){}

    void add( T value ) {
        m_values.push_back( value );
    }

    virtual T getValue( std::size_t index ) const {
        return m_values[index];
    }

    virtual std::size_t size() const {
        return m_values.size();
    }

private:
    std::vector<T> m_values;
};

template<typename T>
class CompositeGenerator {
public:
    CompositeGenerator() : m_totalSize( 0 ) {}

    // *** Move semantics, similar to auto_ptr ***
    CompositeGenerator( CompositeGenerator& other )
    :   m_fileInfo( other.m_fileInfo ),
        m_totalSize( 0 )
    {
        move( other );
    }

    CompositeGenerator& setFileInfo( const char* fileInfo ) {
        m_fileInfo = fileInfo;
        return *this;
    }

    ~CompositeGenerator() {
        deleteAll( m_composed );
    }

    operator T () const {
        size_t overallIndex = getCurrentContext().getGeneratorIndex( m_fileInfo, m_totalSize );

        typename std::vector<const IGenerator<T>*>::const_iterator it = m_composed.begin();
        typename std::vector<const IGenerator<T>*>::const_iterator itEnd = m_composed.end();
        for( size_t index = 0; it != itEnd; ++it )
        {
            const IGenerator<T>* generator = *it;
            if( overallIndex >= index && overallIndex < index + generator->size() )
            {
                return generator->getValue( overallIndex-index );
            }
            index += generator->size();
        }
        CATCH_INTERNAL_ERROR( "Indexed past end of generated range" );
        return T(); // Suppress spurious "not all control paths return a value" warning in Visual Studio - if you know how to fix this please do so
    }

    void add( const IGenerator<T>* generator ) {
        m_totalSize += generator->size();
        m_composed.push_back( generator );
    }

    CompositeGenerator& then( CompositeGenerator& other ) {
        move( other );
        return *this;
    }

    CompositeGenerator& then( T value ) {
        ValuesGenerator<T>* valuesGen = new ValuesGenerator<T>();
        valuesGen->add( value );
        add( valuesGen );
        return *this;
    }

private:

    void move( CompositeGenerator& other ) {
        std::copy( other.m_composed.begin(), other.m_composed.end(), std::back_inserter( m_composed ) );
        m_totalSize += other.m_totalSize;
        other.m_composed.clear();
    }

    std::vector<const IGenerator<T>*> m_composed;
    std::string m_fileInfo;
    size_t m_totalSize;
};

namespace Generators
{
    template<typename T>
    CompositeGenerator<T> between( T from, T to ) {
        CompositeGenerator<T> generators;
        generators.add( new BetweenGenerator<T>( from, to ) );
        return generators;
    }

    template<typename T>
    CompositeGenerator<T> values( T val1, T val2 ) {
        CompositeGenerator<T> generators;
        ValuesGenerator<T>* valuesGen = new ValuesGenerator<T>();
        valuesGen->add( val1 );
        valuesGen->add( val2 );
        generators.add( valuesGen );
        return generators;
    }

    template<typename T>
    CompositeGenerator<T> values( T val1, T val2, T val3 ){
        CompositeGenerator<T> generators;
        ValuesGenerator<T>* valuesGen = new ValuesGenerator<T>();
        valuesGen->add( val1 );
        valuesGen->add( val2 );
        valuesGen->add( val3 );
        generators.add( valuesGen );
        return generators;
    }

    template<typename T>
    CompositeGenerator<T> values( T val1, T val2, T val3, T val4 ) {
        CompositeGenerator<T> generators;
        ValuesGenerator<T>* valuesGen = new ValuesGenerator<T>();
        valuesGen->add( val1 );
        valuesGen->add( val2 );
        valuesGen->add( val3 );
        valuesGen->add( val4 );
        generators.add( valuesGen );
        return generators;
    }

} // end namespace Generators

using namespace Generators;

} // end namespace Catch

#define INTERNAL_CATCH_LINESTR2( line ) #line
#define INTERNAL_CATCH_LINESTR( line ) INTERNAL_CATCH_LINESTR2( line )

#define INTERNAL_CATCH_GENERATE( expr ) expr.setFileInfo( __FILE__ "(" INTERNAL_CATCH_LINESTR( __LINE__ ) ")" )

// #included from: internal/catch_interfaces_exception.h
#define TWOBLUECUBES_CATCH_INTERFACES_EXCEPTION_H_INCLUDED

#include <string>
#include <vector>

// #included from: catch_interfaces_registry_hub.h
#define TWOBLUECUBES_CATCH_INTERFACES_REGISTRY_HUB_H_INCLUDED

#include <string>

namespace Catch {

    class TestCase;
    struct ITestCaseRegistry;
    struct IExceptionTranslatorRegistry;
    struct IExceptionTranslator;
    struct IReporterRegistry;
    struct IReporterFactory;

    struct IRegistryHub {
        virtual ~IRegistryHub();

        virtual IReporterRegistry const& getReporterRegistry() const = 0;
        virtual ITestCaseRegistry const& getTestCaseRegistry() const = 0;
        virtual IExceptionTranslatorRegistry& getExceptionTranslatorRegistry() = 0;
    };

    struct IMutableRegistryHub {
        virtual ~IMutableRegistryHub();
        virtual void registerReporter( std::string const& name, Ptr<IReporterFactory> const& factory ) = 0;
        virtual void registerListener( Ptr<IReporterFactory> const& factory ) = 0;
        virtual void registerTest( TestCase const& testInfo ) = 0;
        virtual void registerTranslator( const IExceptionTranslator* translator ) = 0;
    };

    IRegistryHub& getRegistryHub();
    IMutableRegistryHub& getMutableRegistryHub();
    void cleanUp();
    std::string translateActiveException();

}

namespace Catch {

    typedef std::string(*exceptionTranslateFunction)();

    struct IExceptionTranslator;
    typedef std::vector<const IExceptionTranslator*> ExceptionTranslators;

    struct IExceptionTranslator {
        virtual ~IExceptionTranslator();
        virtual std::string translate( ExceptionTranslators::const_iterator it, ExceptionTranslators::const_iterator itEnd ) const = 0;
    };

    struct IExceptionTranslatorRegistry {
        virtual ~IExceptionTranslatorRegistry();

        virtual std::string translateActiveException() const = 0;
    };

    class ExceptionTranslatorRegistrar {
        template<typename T>
        class ExceptionTranslator : public IExceptionTranslator {
        public:

            ExceptionTranslator( std::string(*translateFunction)( T& ) )
            : m_translateFunction( translateFunction )
            {}

            virtual std::string translate( ExceptionTranslators::const_iterator it, ExceptionTranslators::const_iterator itEnd ) const CATCH_OVERRIDE {
                try {
                    if( it == itEnd )
                        throw;
                    else
                        return (*it)->translate( it+1, itEnd );
                }
                catch( T& ex ) {
                    return m_translateFunction( ex );
                }
            }

        protected:
            std::string(*m_translateFunction)( T& );
        };

    public:
        template<typename T>
        ExceptionTranslatorRegistrar( std::string(*translateFunction)( T& ) ) {
            getMutableRegistryHub().registerTranslator
                ( new ExceptionTranslator<T>( translateFunction ) );
        }
    };
}

///////////////////////////////////////////////////////////////////////////////
#define INTERNAL_CATCH_TRANSLATE_EXCEPTION2( translatorName, signature ) \
    static std::string translatorName( signature ); \
    namespace{ Catch::ExceptionTranslatorRegistrar INTERNAL_CATCH_UNIQUE_NAME( catch_internal_ExceptionRegistrar )( &translatorName ); }\
    static std::string translatorName( signature )

#define INTERNAL_CATCH_TRANSLATE_EXCEPTION( signature ) INTERNAL_CATCH_TRANSLATE_EXCEPTION2( INTERNAL_CATCH_UNIQUE_NAME( catch_internal_ExceptionTranslator ), signature )

// #included from: internal/catch_approx.hpp
#define TWOBLUECUBES_CATCH_APPROX_HPP_INCLUDED

#include <cmath>
#include <limits>

namespace Catch {
namespace Detail {

    class Approx {
    public:
        explicit Approx ( double value )
        :   m_epsilon( std::numeric_limits<float>::epsilon()*100 ),
            m_scale( 1.0 ),
            m_value( value )
        {}

        Approx( Approx const& other )
        :   m_epsilon( other.m_epsilon ),
            m_scale( other.m_scale ),
            m_value( other.m_value )
        {}

        static Approx custom() {
            return Approx( 0 );
        }

        Approx operator()( double value ) {
            Approx approx( value );
            approx.epsilon( m_epsilon );
            approx.scale( m_scale );
            return approx;
        }

        friend bool operator == ( double lhs, Approx const& rhs ) {
            // Thanks to Richard Harris for his help refining this formula
            return fabs( lhs - rhs.m_value ) < rhs.m_epsilon * (rhs.m_scale + (std::max)( fabs(lhs), fabs(rhs.m_value) ) );
        }

        friend bool operator == ( Approx const& lhs, double rhs ) {
            return operator==( rhs, lhs );
        }

        friend bool operator != ( double lhs, Approx const& rhs ) {
            return !operator==( lhs, rhs );
        }

        friend bool operator != ( Approx const& lhs, double rhs ) {
            return !operator==( rhs, lhs );
        }

        Approx& epsilon( double newEpsilon ) {
            m_epsilon = newEpsilon;
            return *this;
        }

        Approx& scale( double newScale ) {
            m_scale = newScale;
            return *this;
        }

        std::string toString() const {
            std::ostringstream oss;
            oss << "Approx( " << Catch::toString( m_value ) << " )";
            return oss.str();
        }

    private:
        double m_epsilon;
        double m_scale;
        double m_value;
    };
}

template<>
inline std::string toString<Detail::Approx>( Detail::Approx const& value ) {
    return value.toString();
}

} // end namespace Catch

// #included from: internal/catch_interfaces_tag_alias_registry.h
#define TWOBLUECUBES_CATCH_INTERFACES_TAG_ALIAS_REGISTRY_H_INCLUDED

// #included from: catch_tag_alias.h
#define TWOBLUECUBES_CATCH_TAG_ALIAS_H_INCLUDED

#include <string>

namespace Catch {

    struct TagAlias {
        TagAlias( std::string _tag, SourceLineInfo _lineInfo ) : tag( _tag ), lineInfo( _lineInfo ) {}

        std::string tag;
        SourceLineInfo lineInfo;
    };

    struct RegistrarForTagAliases {
        RegistrarForTagAliases( char const* alias, char const* tag, SourceLineInfo const& lineInfo );
    };

} // end namespace Catch

#define CATCH_REGISTER_TAG_ALIAS( alias, spec ) namespace{ Catch::RegistrarForTagAliases INTERNAL_CATCH_UNIQUE_NAME( AutoRegisterTagAlias )( alias, spec, CATCH_INTERNAL_LINEINFO ); }
// #included from: catch_option.hpp
#define TWOBLUECUBES_CATCH_OPTION_HPP_INCLUDED

namespace Catch {

    // An optional type
    template<typename T>
    class Option {
    public:
        Option() : nullableValue( CATCH_NULL ) {}
        Option( T const& _value )
        : nullableValue( new( storage ) T( _value ) )
        {}
        Option( Option const& _other )
        : nullableValue( _other ? new( storage ) T( *_other ) : CATCH_NULL )
        {}

        ~Option() {
            reset();
        }

        Option& operator= ( Option const& _other ) {
            if( &_other != this ) {
                reset();
                if( _other )
                    nullableValue = new( storage ) T( *_other );
            }
            return *this;
        }
        Option& operator = ( T const& _value ) {
            reset();
            nullableValue = new( storage ) T( _value );
            return *this;
        }

        void reset() {
            if( nullableValue )
                nullableValue->~T();
            nullableValue = CATCH_NULL;
        }

        T& operator*() { return *nullableValue; }
        T const& operator*() const { return *nullableValue; }
        T* operator->() { return nullableValue; }
        const T* operator->() const { return nullableValue; }

        T valueOr( T const& defaultValue ) const {
            return nullableValue ? *nullableValue : defaultValue;
        }

        bool some() const { return nullableValue != CATCH_NULL; }
        bool none() const { return nullableValue == CATCH_NULL; }

        bool operator !() const { return nullableValue == CATCH_NULL; }
        operator SafeBool::type() const {
            return SafeBool::makeSafe( some() );
        }

    private:
        T* nullableValue;
        char storage[sizeof(T)];
    };

} // end namespace Catch

namespace Catch {

    struct ITagAliasRegistry {
        virtual ~ITagAliasRegistry();
        virtual Option<TagAlias> find( std::string const& alias ) const = 0;
        virtual std::string expandAliases( std::string const& unexpandedTestSpec ) const = 0;

        static ITagAliasRegistry const& get();
    };

} // end namespace Catch

// These files are included here so the single_include script doesn't put them
// in the conditionally compiled sections
// #included from: internal/catch_test_case_info.h
#define TWOBLUECUBES_CATCH_TEST_CASE_INFO_H_INCLUDED

#include <string>
#include <set>

#ifdef __clang__
#pragma clang diagnostic push
#pragma clang diagnostic ignored "-Wpadded"
#endif

namespace Catch {

    struct ITestCase;

    struct TestCaseInfo {
        enum SpecialProperties{
            None = 0,
            IsHidden = 1 << 1,
            ShouldFail = 1 << 2,
            MayFail = 1 << 3,
            Throws = 1 << 4
        };

        TestCaseInfo(   std::string const& _name,
                        std::string const& _className,
                        std::string const& _description,
                        std::set<std::string> const& _tags,
                        SourceLineInfo const& _lineInfo );

        TestCaseInfo( TestCaseInfo const& other );

        friend void setTags( TestCaseInfo& testCaseInfo, std::set<std::string> const& tags );

        bool isHidden() const;
        bool throws() const;
        bool okToFail() const;
        bool expectedToFail() const;

        std::string name;
        std::string className;
        std::string description;
        std::set<std::string> tags;
        std::set<std::string> lcaseTags;
        std::string tagsAsString;
        SourceLineInfo lineInfo;
        SpecialProperties properties;
    };

    class TestCase : public TestCaseInfo {
    public:

        TestCase( ITestCase* testCase, TestCaseInfo const& info );
        TestCase( TestCase const& other );

        TestCase withName( std::string const& _newName ) const;

        void invoke() const;

        TestCaseInfo const& getTestCaseInfo() const;

        void swap( TestCase& other );
        bool operator == ( TestCase const& other ) const;
        bool operator < ( TestCase const& other ) const;
        TestCase& operator = ( TestCase const& other );

    private:
        Ptr<ITestCase> test;
    };

    TestCase makeTestCase(  ITestCase* testCase,
                            std::string const& className,
                            std::string const& name,
                            std::string const& description,
                            SourceLineInfo const& lineInfo );
}

#ifdef __clang__
#pragma clang diagnostic pop
#endif


#ifdef __OBJC__
// #included from: internal/catch_objc.hpp
#define TWOBLUECUBES_CATCH_OBJC_HPP_INCLUDED

#import <objc/runtime.h>

#include <string>

// NB. Any general catch headers included here must be included
// in catch.hpp first to make sure they are included by the single
// header for non obj-usage

///////////////////////////////////////////////////////////////////////////////
// This protocol is really only here for (self) documenting purposes, since
// all its methods are optional.
@protocol OcFixture

@optional

-(void) setUp;
-(void) tearDown;

@end

namespace Catch {

    class OcMethod : public SharedImpl<ITestCase> {

    public:
        OcMethod( Class cls, SEL sel ) : m_cls( cls ), m_sel( sel ) {}

        virtual void invoke() const {
            id obj = [[m_cls alloc] init];

            performOptionalSelector( obj, @selector(setUp)  );
            performOptionalSelector( obj, m_sel );
            performOptionalSelector( obj, @selector(tearDown)  );

            arcSafeRelease( obj );
        }
    private:
        virtual ~OcMethod() {}

        Class m_cls;
        SEL m_sel;
    };

    namespace Detail{

        inline std::string getAnnotation(   Class cls,
                                            std::string const& annotationName,
                                            std::string const& testCaseName ) {
            NSString* selStr = [[NSString alloc] initWithFormat:@"Catch_%s_%s", annotationName.c_str(), testCaseName.c_str()];
            SEL sel = NSSelectorFromString( selStr );
            arcSafeRelease( selStr );
            id value = performOptionalSelector( cls, sel );
            if( value )
                return [(NSString*)value UTF8String];
            return "";
        }
    }

    inline size_t registerTestMethods() {
        size_t noTestMethods = 0;
        int noClasses = objc_getClassList( CATCH_NULL, 0 );

        Class* classes = (CATCH_UNSAFE_UNRETAINED Class *)malloc( sizeof(Class) * noClasses);
        objc_getClassList( classes, noClasses );

        for( int c = 0; c < noClasses; c++ ) {
            Class cls = classes[c];
            {
                u_int count;
                Method* methods = class_copyMethodList( cls, &count );
                for( u_int m = 0; m < count ; m++ ) {
                    SEL selector = method_getName(methods[m]);
                    std::string methodName = sel_getName(selector);
                    if( startsWith( methodName, "Catch_TestCase_" ) ) {
                        std::string testCaseName = methodName.substr( 15 );
                        std::string name = Detail::getAnnotation( cls, "Name", testCaseName );
                        std::string desc = Detail::getAnnotation( cls, "Description", testCaseName );
                        const char* className = class_getName( cls );

                        getMutableRegistryHub().registerTest( makeTestCase( new OcMethod( cls, selector ), className, name.c_str(), desc.c_str(), SourceLineInfo() ) );
                        noTestMethods++;
                    }
                }
                free(methods);
            }
        }
        return noTestMethods;
    }

    namespace Matchers {
        namespace Impl {
        namespace NSStringMatchers {

            template<typename MatcherT>
            struct StringHolder : MatcherImpl<MatcherT, NSString*>{
                StringHolder( NSString* substr ) : m_substr( [substr copy] ){}
                StringHolder( StringHolder const& other ) : m_substr( [other.m_substr copy] ){}
                StringHolder() {
                    arcSafeRelease( m_substr );
                }

                NSString* m_substr;
            };

            struct Equals : StringHolder<Equals> {
                Equals( NSString* substr ) : StringHolder( substr ){}

                virtual bool match( ExpressionType const& str ) const {
                    return  (str != nil || m_substr == nil ) &&
                            [str isEqualToString:m_substr];
                }

                virtual std::string toString() const {
                    return "equals string: " + Catch::toString( m_substr );
                }
            };

            struct Contains : StringHolder<Contains> {
                Contains( NSString* substr ) : StringHolder( substr ){}

                virtual bool match( ExpressionType const& str ) const {
                    return  (str != nil || m_substr == nil ) &&
                            [str rangeOfString:m_substr].location != NSNotFound;
                }

                virtual std::string toString() const {
                    return "contains string: " + Catch::toString( m_substr );
                }
            };

            struct StartsWith : StringHolder<StartsWith> {
                StartsWith( NSString* substr ) : StringHolder( substr ){}

                virtual bool match( ExpressionType const& str ) const {
                    return  (str != nil || m_substr == nil ) &&
                            [str rangeOfString:m_substr].location == 0;
                }

                virtual std::string toString() const {
                    return "starts with: " + Catch::toString( m_substr );
                }
            };
            struct EndsWith : StringHolder<EndsWith> {
                EndsWith( NSString* substr ) : StringHolder( substr ){}

                virtual bool match( ExpressionType const& str ) const {
                    return  (str != nil || m_substr == nil ) &&
                            [str rangeOfString:m_substr].location == [str length] - [m_substr length];
                }

                virtual std::string toString() const {
                    return "ends with: " + Catch::toString( m_substr );
                }
            };

        } // namespace NSStringMatchers
        } // namespace Impl

        inline Impl::NSStringMatchers::Equals
            Equals( NSString* substr ){ return Impl::NSStringMatchers::Equals( substr ); }

        inline Impl::NSStringMatchers::Contains
            Contains( NSString* substr ){ return Impl::NSStringMatchers::Contains( substr ); }

        inline Impl::NSStringMatchers::StartsWith
            StartsWith( NSString* substr ){ return Impl::NSStringMatchers::StartsWith( substr ); }

        inline Impl::NSStringMatchers::EndsWith
            EndsWith( NSString* substr ){ return Impl::NSStringMatchers::EndsWith( substr ); }

    } // namespace Matchers

    using namespace Matchers;

} // namespace Catch

///////////////////////////////////////////////////////////////////////////////
#define OC_TEST_CASE( name, desc )\
+(NSString*) INTERNAL_CATCH_UNIQUE_NAME( Catch_Name_test ) \
{\
return @ name; \
}\
+(NSString*) INTERNAL_CATCH_UNIQUE_NAME( Catch_Description_test ) \
{ \
return @ desc; \
} \
-(void) INTERNAL_CATCH_UNIQUE_NAME( Catch_TestCase_test )

#endif

#ifdef CATCH_IMPL
// #included from: internal/catch_impl.hpp
#define TWOBLUECUBES_CATCH_IMPL_HPP_INCLUDED

// Collect all the implementation files together here
// These are the equivalent of what would usually be cpp files

#ifdef __clang__
#pragma clang diagnostic push
#pragma clang diagnostic ignored "-Wweak-vtables"
#endif

// #included from: ../catch_session.hpp
#define TWOBLUECUBES_CATCH_RUNNER_HPP_INCLUDED

// #included from: internal/catch_commandline.hpp
#define TWOBLUECUBES_CATCH_COMMANDLINE_HPP_INCLUDED

// #included from: catch_config.hpp
#define TWOBLUECUBES_CATCH_CONFIG_HPP_INCLUDED

// #included from: catch_test_spec_parser.hpp
#define TWOBLUECUBES_CATCH_TEST_SPEC_PARSER_HPP_INCLUDED

#ifdef __clang__
#pragma clang diagnostic push
#pragma clang diagnostic ignored "-Wpadded"
#endif

// #included from: catch_test_spec.hpp
#define TWOBLUECUBES_CATCH_TEST_SPEC_HPP_INCLUDED

#ifdef __clang__
#pragma clang diagnostic push
#pragma clang diagnostic ignored "-Wpadded"
#endif

// #included from: catch_wildcard_pattern.hpp
#define TWOBLUECUBES_CATCH_WILDCARD_PATTERN_HPP_INCLUDED

namespace Catch
{
    class WildcardPattern {
        enum WildcardPosition {
            NoWildcard = 0,
            WildcardAtStart = 1,
            WildcardAtEnd = 2,
            WildcardAtBothEnds = WildcardAtStart | WildcardAtEnd
        };

    public:

        WildcardPattern( std::string const& pattern, CaseSensitive::Choice caseSensitivity )
        :   m_caseSensitivity( caseSensitivity ),
            m_wildcard( NoWildcard ),
            m_pattern( adjustCase( pattern ) )
        {
            if( startsWith( m_pattern, "*" ) ) {
                m_pattern = m_pattern.substr( 1 );
                m_wildcard = WildcardAtStart;
            }
            if( endsWith( m_pattern, "*" ) ) {
                m_pattern = m_pattern.substr( 0, m_pattern.size()-1 );
                m_wildcard = static_cast<WildcardPosition>( m_wildcard | WildcardAtEnd );
            }
        }
        virtual ~WildcardPattern();
        virtual bool matches( std::string const& str ) const {
            switch( m_wildcard ) {
                case NoWildcard:
                    return m_pattern == adjustCase( str );
                case WildcardAtStart:
                    return endsWith( adjustCase( str ), m_pattern );
                case WildcardAtEnd:
                    return startsWith( adjustCase( str ), m_pattern );
                case WildcardAtBothEnds:
                    return contains( adjustCase( str ), m_pattern );
            }

#ifdef __clang__
#pragma clang diagnostic push
#pragma clang diagnostic ignored "-Wunreachable-code"
#endif
            throw std::logic_error( "Unknown enum" );
#ifdef __clang__
#pragma clang diagnostic pop
#endif
        }
    private:
        std::string adjustCase( std::string const& str ) const {
            return m_caseSensitivity == CaseSensitive::No ? toLower( str ) : str;
        }
        CaseSensitive::Choice m_caseSensitivity;
        WildcardPosition m_wildcard;
        std::string m_pattern;
    };
}

#include <string>
#include <vector>

namespace Catch {

    class TestSpec {
        struct Pattern : SharedImpl<> {
            virtual ~Pattern();
            virtual bool matches( TestCaseInfo const& testCase ) const = 0;
        };
        class NamePattern : public Pattern {
        public:
            NamePattern( std::string const& name )
            : m_wildcardPattern( toLower( name ), CaseSensitive::No )
            {}
            virtual ~NamePattern();
            virtual bool matches( TestCaseInfo const& testCase ) const {
                return m_wildcardPattern.matches( toLower( testCase.name ) );
            }
        private:
            WildcardPattern m_wildcardPattern;
        };

        class TagPattern : public Pattern {
        public:
            TagPattern( std::string const& tag ) : m_tag( toLower( tag ) ) {}
            virtual ~TagPattern();
            virtual bool matches( TestCaseInfo const& testCase ) const {
                return testCase.lcaseTags.find( m_tag ) != testCase.lcaseTags.end();
            }
        private:
            std::string m_tag;
        };

        class ExcludedPattern : public Pattern {
        public:
            ExcludedPattern( Ptr<Pattern> const& underlyingPattern ) : m_underlyingPattern( underlyingPattern ) {}
            virtual ~ExcludedPattern();
            virtual bool matches( TestCaseInfo const& testCase ) const { return !m_underlyingPattern->matches( testCase ); }
        private:
            Ptr<Pattern> m_underlyingPattern;
        };

        struct Filter {
            std::vector<Ptr<Pattern> > m_patterns;

            bool matches( TestCaseInfo const& testCase ) const {
                // All patterns in a filter must match for the filter to be a match
                for( std::vector<Ptr<Pattern> >::const_iterator it = m_patterns.begin(), itEnd = m_patterns.end(); it != itEnd; ++it )
                    if( !(*it)->matches( testCase ) )
                        return false;
                    return true;
            }
        };

    public:
        bool hasFilters() const {
            return !m_filters.empty();
        }
        bool matches( TestCaseInfo const& testCase ) const {
            // A TestSpec matches if any filter matches
            for( std::vector<Filter>::const_iterator it = m_filters.begin(), itEnd = m_filters.end(); it != itEnd; ++it )
                if( it->matches( testCase ) )
                    return true;
            return false;
        }

    private:
        std::vector<Filter> m_filters;

        friend class TestSpecParser;
    };
}

#ifdef __clang__
#pragma clang diagnostic pop
#endif

namespace Catch {

    class TestSpecParser {
        enum Mode{ None, Name, QuotedName, Tag };
        Mode m_mode;
        bool m_exclusion;
        std::size_t m_start, m_pos;
        std::string m_arg;
        TestSpec::Filter m_currentFilter;
        TestSpec m_testSpec;
        ITagAliasRegistry const* m_tagAliases;

    public:
        TestSpecParser( ITagAliasRegistry const& tagAliases ) : m_tagAliases( &tagAliases ) {}

        TestSpecParser& parse( std::string const& arg ) {
            m_mode = None;
            m_exclusion = false;
            m_start = std::string::npos;
            m_arg = m_tagAliases->expandAliases( arg );
            for( m_pos = 0; m_pos < m_arg.size(); ++m_pos )
                visitChar( m_arg[m_pos] );
            if( m_mode == Name )
                addPattern<TestSpec::NamePattern>();
            return *this;
        }
        TestSpec testSpec() {
            addFilter();
            return m_testSpec;
        }
    private:
        void visitChar( char c ) {
            if( m_mode == None ) {
                switch( c ) {
                case ' ': return;
                case '~': m_exclusion = true; return;
                case '[': return startNewMode( Tag, ++m_pos );
                case '"': return startNewMode( QuotedName, ++m_pos );
                default: startNewMode( Name, m_pos ); break;
                }
            }
            if( m_mode == Name ) {
                if( c == ',' ) {
                    addPattern<TestSpec::NamePattern>();
                    addFilter();
                }
                else if( c == '[' ) {
                    if( subString() == "exclude:" )
                        m_exclusion = true;
                    else
                        addPattern<TestSpec::NamePattern>();
                    startNewMode( Tag, ++m_pos );
                }
            }
            else if( m_mode == QuotedName && c == '"' )
                addPattern<TestSpec::NamePattern>();
            else if( m_mode == Tag && c == ']' )
                addPattern<TestSpec::TagPattern>();
        }
        void startNewMode( Mode mode, std::size_t start ) {
            m_mode = mode;
            m_start = start;
        }
        std::string subString() const { return m_arg.substr( m_start, m_pos - m_start ); }
        template<typename T>
        void addPattern() {
            std::string token = subString();
            if( startsWith( token, "exclude:" ) ) {
                m_exclusion = true;
                token = token.substr( 8 );
            }
            if( !token.empty() ) {
                Ptr<TestSpec::Pattern> pattern = new T( token );
                if( m_exclusion )
                    pattern = new TestSpec::ExcludedPattern( pattern );
                m_currentFilter.m_patterns.push_back( pattern );
            }
            m_exclusion = false;
            m_mode = None;
        }
        void addFilter() {
            if( !m_currentFilter.m_patterns.empty() ) {
                m_testSpec.m_filters.push_back( m_currentFilter );
                m_currentFilter = TestSpec::Filter();
            }
        }
    };
    inline TestSpec parseTestSpec( std::string const& arg ) {
        return TestSpecParser( ITagAliasRegistry::get() ).parse( arg ).testSpec();
    }

} // namespace Catch

#ifdef __clang__
#pragma clang diagnostic pop
#endif

// #included from: catch_interfaces_config.h
#define TWOBLUECUBES_CATCH_INTERFACES_CONFIG_H_INCLUDED

#include <iostream>
#include <string>
#include <vector>

namespace Catch {

    struct Verbosity { enum Level {
        NoOutput = 0,
        Quiet,
        Normal
    }; };

    struct WarnAbout { enum What {
        Nothing = 0x00,
        NoAssertions = 0x01
    }; };

    struct ShowDurations { enum OrNot {
        DefaultForReporter,
        Always,
        Never
    }; };
    struct RunTests { enum InWhatOrder {
        InDeclarationOrder,
        InLexicographicalOrder,
        InRandomOrder
    }; };
    struct UseColour { enum YesOrNo {
        Auto,
        Yes,
        No
    }; };

    class TestSpec;

    struct IConfig : IShared {

        virtual ~IConfig();

        virtual bool allowThrows() const = 0;
        virtual std::ostream& stream() const = 0;
        virtual std::string name() const = 0;
        virtual bool includeSuccessfulResults() const = 0;
        virtual bool shouldDebugBreak() const = 0;
        virtual bool warnAboutMissingAssertions() const = 0;
        virtual int abortAfter() const = 0;
        virtual bool showInvisibles() const = 0;
        virtual ShowDurations::OrNot showDurations() const = 0;
        virtual TestSpec const& testSpec() const = 0;
        virtual RunTests::InWhatOrder runOrder() const = 0;
        virtual unsigned int rngSeed() const = 0;
        virtual UseColour::YesOrNo useColour() const = 0;
    };
}

// #included from: catch_stream.h
#define TWOBLUECUBES_CATCH_STREAM_H_INCLUDED

// #included from: catch_streambuf.h
#define TWOBLUECUBES_CATCH_STREAMBUF_H_INCLUDED

#include <streambuf>

namespace Catch {

    class StreamBufBase : public std::streambuf {
    public:
        virtual ~StreamBufBase() CATCH_NOEXCEPT;
    };
}

#include <streambuf>
#include <ostream>
#include <fstream>

namespace Catch {

    std::ostream& cout();
    std::ostream& cerr();

    struct IStream {
        virtual ~IStream() CATCH_NOEXCEPT;
        virtual std::ostream& stream() const = 0;
    };

    class FileStream : public IStream {
        mutable std::ofstream m_ofs;
    public:
        FileStream( std::string const& filename );
        virtual ~FileStream() CATCH_NOEXCEPT;
    public: // IStream
        virtual std::ostream& stream() const CATCH_OVERRIDE;
    };

    class CoutStream : public IStream {
        mutable std::ostream m_os;
    public:
        CoutStream();
        virtual ~CoutStream() CATCH_NOEXCEPT;

    public: // IStream
        virtual std::ostream& stream() const CATCH_OVERRIDE;
    };

    class DebugOutStream : public IStream {
        CATCH_AUTO_PTR( StreamBufBase ) m_streamBuf;
        mutable std::ostream m_os;
    public:
        DebugOutStream();
        virtual ~DebugOutStream() CATCH_NOEXCEPT;

    public: // IStream
        virtual std::ostream& stream() const CATCH_OVERRIDE;
    };
}

#include <memory>
#include <vector>
#include <string>
#include <iostream>
#include <ctime>

#ifndef CATCH_CONFIG_CONSOLE_WIDTH
#define CATCH_CONFIG_CONSOLE_WIDTH 80
#endif

namespace Catch {

    struct ConfigData {

        ConfigData()
        :   listTests( false ),
            listTags( false ),
            listReporters( false ),
            listTestNamesOnly( false ),
            showSuccessfulTests( false ),
            shouldDebugBreak( false ),
            noThrow( false ),
            showHelp( false ),
            showInvisibles( false ),
            filenamesAsTags( false ),
            abortAfter( -1 ),
            rngSeed( 0 ),
            verbosity( Verbosity::Normal ),
            warnings( WarnAbout::Nothing ),
            showDurations( ShowDurations::DefaultForReporter ),
            runOrder( RunTests::InDeclarationOrder ),
            useColour( UseColour::Auto )
        {}

        bool listTests;
        bool listTags;
        bool listReporters;
        bool listTestNamesOnly;

        bool showSuccessfulTests;
        bool shouldDebugBreak;
        bool noThrow;
        bool showHelp;
        bool showInvisibles;
        bool filenamesAsTags;

        int abortAfter;
        unsigned int rngSeed;

        Verbosity::Level verbosity;
        WarnAbout::What warnings;
        ShowDurations::OrNot showDurations;
        RunTests::InWhatOrder runOrder;
        UseColour::YesOrNo useColour;

        std::string outputFilename;
        std::string name;
        std::string processName;

        std::vector<std::string> reporterNames;
        std::vector<std::string> testsOrTags;
    };

    class Config : public SharedImpl<IConfig> {
    private:
        Config( Config const& other );
        Config& operator = ( Config const& other );
        virtual void dummy();
    public:

        Config()
        {}

        Config( ConfigData const& data )
        :   m_data( data ),
            m_stream( openStream() )
        {
            if( !data.testsOrTags.empty() ) {
                TestSpecParser parser( ITagAliasRegistry::get() );
                for( std::size_t i = 0; i < data.testsOrTags.size(); ++i )
                    parser.parse( data.testsOrTags[i] );
                m_testSpec = parser.testSpec();
            }
        }

        virtual ~Config() {
        }

        std::string const& getFilename() const {
            return m_data.outputFilename ;
        }

        bool listTests() const { return m_data.listTests; }
        bool listTestNamesOnly() const { return m_data.listTestNamesOnly; }
        bool listTags() const { return m_data.listTags; }
        bool listReporters() const { return m_data.listReporters; }

        std::string getProcessName() const { return m_data.processName; }

        bool shouldDebugBreak() const { return m_data.shouldDebugBreak; }

        std::vector<std::string> getReporterNames() const { return m_data.reporterNames; }

        int abortAfter() const { return m_data.abortAfter; }

        TestSpec const& testSpec() const { return m_testSpec; }

        bool showHelp() const { return m_data.showHelp; }
        bool showInvisibles() const { return m_data.showInvisibles; }

        // IConfig interface
        virtual bool allowThrows() const        { return !m_data.noThrow; }
        virtual std::ostream& stream() const    { return m_stream->stream(); }
        virtual std::string name() const        { return m_data.name.empty() ? m_data.processName : m_data.name; }
        virtual bool includeSuccessfulResults() const   { return m_data.showSuccessfulTests; }
        virtual bool warnAboutMissingAssertions() const { return m_data.warnings & WarnAbout::NoAssertions; }
        virtual ShowDurations::OrNot showDurations() const { return m_data.showDurations; }
        virtual RunTests::InWhatOrder runOrder() const  { return m_data.runOrder; }
        virtual unsigned int rngSeed() const    { return m_data.rngSeed; }
        virtual UseColour::YesOrNo useColour() const { return m_data.useColour; }

    private:

        IStream const* openStream() {
            if( m_data.outputFilename.empty() )
                return new CoutStream();
            else if( m_data.outputFilename[0] == '%' ) {
                if( m_data.outputFilename == "%debug" )
                    return new DebugOutStream();
                else
                    throw std::domain_error( "Unrecognised stream: " + m_data.outputFilename );
            }
            else
                return new FileStream( m_data.outputFilename );
        }
        ConfigData m_data;

        CATCH_AUTO_PTR( IStream const ) m_stream;
        TestSpec m_testSpec;
    };

} // end namespace Catch

// #included from: catch_clara.h
#define TWOBLUECUBES_CATCH_CLARA_H_INCLUDED

// Use Catch's value for console width (store Clara's off to the side, if present)
#ifdef CLARA_CONFIG_CONSOLE_WIDTH
#define CATCH_TEMP_CLARA_CONFIG_CONSOLE_WIDTH CLARA_CONFIG_CONSOLE_WIDTH
#undef CLARA_CONFIG_CONSOLE_WIDTH
#endif
#define CLARA_CONFIG_CONSOLE_WIDTH CATCH_CONFIG_CONSOLE_WIDTH

// Declare Clara inside the Catch namespace
#define STITCH_CLARA_OPEN_NAMESPACE namespace Catch {
// #included from: ../external/clara.h

// Version 0.0.2.4

// Only use header guard if we are not using an outer namespace
#if !defined(TWOBLUECUBES_CLARA_H_INCLUDED) || defined(STITCH_CLARA_OPEN_NAMESPACE)

#ifndef STITCH_CLARA_OPEN_NAMESPACE
#define TWOBLUECUBES_CLARA_H_INCLUDED
#define STITCH_CLARA_OPEN_NAMESPACE
#define STITCH_CLARA_CLOSE_NAMESPACE
#else
#define STITCH_CLARA_CLOSE_NAMESPACE }
#endif

#define STITCH_TBC_TEXT_FORMAT_OPEN_NAMESPACE STITCH_CLARA_OPEN_NAMESPACE

// ----------- #included from tbc_text_format.h -----------

// Only use header guard if we are not using an outer namespace
#if !defined(TBC_TEXT_FORMAT_H_INCLUDED) || defined(STITCH_TBC_TEXT_FORMAT_OUTER_NAMESPACE)
#ifndef STITCH_TBC_TEXT_FORMAT_OUTER_NAMESPACE
#define TBC_TEXT_FORMAT_H_INCLUDED
#endif

#include <string>
#include <vector>
#include <sstream>
#include <algorithm>

// Use optional outer namespace
#ifdef STITCH_TBC_TEXT_FORMAT_OUTER_NAMESPACE
namespace STITCH_TBC_TEXT_FORMAT_OUTER_NAMESPACE {
#endif

namespace Tbc {

#ifdef TBC_TEXT_FORMAT_CONSOLE_WIDTH
    const unsigned int consoleWidth = TBC_TEXT_FORMAT_CONSOLE_WIDTH;
#else
    const unsigned int consoleWidth = 80;
#endif

    struct TextAttributes {
        TextAttributes()
        :   initialIndent( std::string::npos ),
            indent( 0 ),
            width( consoleWidth-1 ),
            tabChar( '\t' )
        {}

        TextAttributes& setInitialIndent( std::size_t _value )  { initialIndent = _value; return *this; }
        TextAttributes& setIndent( std::size_t _value )         { indent = _value; return *this; }
        TextAttributes& setWidth( std::size_t _value )          { width = _value; return *this; }
        TextAttributes& setTabChar( char _value )               { tabChar = _value; return *this; }

        std::size_t initialIndent;  // indent of first line, or npos
        std::size_t indent;         // indent of subsequent lines, or all if initialIndent is npos
        std::size_t width;          // maximum width of text, including indent. Longer text will wrap
        char tabChar;               // If this char is seen the indent is changed to current pos
    };

    class Text {
    public:
        Text( std::string const& _str, TextAttributes const& _attr = TextAttributes() )
        : attr( _attr )
        {
            std::string wrappableChars = " [({.,/|\\-";
            std::size_t indent = _attr.initialIndent != std::string::npos
                ? _attr.initialIndent
                : _attr.indent;
            std::string remainder = _str;

            while( !remainder.empty() ) {
                if( lines.size() >= 1000 ) {
                    lines.push_back( "... message truncated due to excessive size" );
                    return;
                }
                std::size_t tabPos = std::string::npos;
                std::size_t width = (std::min)( remainder.size(), _attr.width - indent );
                std::size_t pos = remainder.find_first_of( '\n' );
                if( pos <= width ) {
                    width = pos;
                }
                pos = remainder.find_last_of( _attr.tabChar, width );
                if( pos != std::string::npos ) {
                    tabPos = pos;
                    if( remainder[width] == '\n' )
                        width--;
                    remainder = remainder.substr( 0, tabPos ) + remainder.substr( tabPos+1 );
                }

                if( width == remainder.size() ) {
                    spliceLine( indent, remainder, width );
                }
                else if( remainder[width] == '\n' ) {
                    spliceLine( indent, remainder, width );
                    if( width <= 1 || remainder.size() != 1 )
                        remainder = remainder.substr( 1 );
                    indent = _attr.indent;
                }
                else {
                    pos = remainder.find_last_of( wrappableChars, width );
                    if( pos != std::string::npos && pos > 0 ) {
                        spliceLine( indent, remainder, pos );
                        if( remainder[0] == ' ' )
                            remainder = remainder.substr( 1 );
                    }
                    else {
                        spliceLine( indent, remainder, width-1 );
                        lines.back() += "-";
                    }
                    if( lines.size() == 1 )
                        indent = _attr.indent;
                    if( tabPos != std::string::npos )
                        indent += tabPos;
                }
            }
        }

        void spliceLine( std::size_t _indent, std::string& _remainder, std::size_t _pos ) {
            lines.push_back( std::string( _indent, ' ' ) + _remainder.substr( 0, _pos ) );
            _remainder = _remainder.substr( _pos );
        }

        typedef std::vector<std::string>::const_iterator const_iterator;

        const_iterator begin() const { return lines.begin(); }
        const_iterator end() const { return lines.end(); }
        std::string const& last() const { return lines.back(); }
        std::size_t size() const { return lines.size(); }
        std::string const& operator[]( std::size_t _index ) const { return lines[_index]; }
        std::string toString() const {
            std::ostringstream oss;
            oss << *this;
            return oss.str();
        }

        inline friend std::ostream& operator << ( std::ostream& _stream, Text const& _text ) {
            for( Text::const_iterator it = _text.begin(), itEnd = _text.end();
                it != itEnd; ++it ) {
                if( it != _text.begin() )
                    _stream << "\n";
                _stream << *it;
            }
            return _stream;
        }

    private:
        std::string str;
        TextAttributes attr;
        std::vector<std::string> lines;
    };

} // end namespace Tbc

#ifdef STITCH_TBC_TEXT_FORMAT_OUTER_NAMESPACE
} // end outer namespace
#endif

#endif // TBC_TEXT_FORMAT_H_INCLUDED

// ----------- end of #include from tbc_text_format.h -----------
// ........... back in clara.h

#undef STITCH_TBC_TEXT_FORMAT_OPEN_NAMESPACE

// ----------- #included from clara_compilers.h -----------

#ifndef TWOBLUECUBES_CLARA_COMPILERS_H_INCLUDED
#define TWOBLUECUBES_CLARA_COMPILERS_H_INCLUDED

// Detect a number of compiler features - mostly C++11/14 conformance - by compiler
// The following features are defined:
//
// CLARA_CONFIG_CPP11_NULLPTR : is nullptr supported?
// CLARA_CONFIG_CPP11_NOEXCEPT : is noexcept supported?
// CLARA_CONFIG_CPP11_GENERATED_METHODS : The delete and default keywords for compiler generated methods
// CLARA_CONFIG_CPP11_OVERRIDE : is override supported?
// CLARA_CONFIG_CPP11_UNIQUE_PTR : is unique_ptr supported (otherwise use auto_ptr)

// CLARA_CONFIG_CPP11_OR_GREATER : Is C++11 supported?

// CLARA_CONFIG_VARIADIC_MACROS : are variadic macros supported?

// In general each macro has a _NO_<feature name> form
// (e.g. CLARA_CONFIG_CPP11_NO_NULLPTR) which disables the feature.
// Many features, at point of detection, define an _INTERNAL_ macro, so they
// can be combined, en-mass, with the _NO_ forms later.

// All the C++11 features can be disabled with CLARA_CONFIG_NO_CPP11

#ifdef __clang__

#if __has_feature(cxx_nullptr)
#define CLARA_INTERNAL_CONFIG_CPP11_NULLPTR
#endif

#if __has_feature(cxx_noexcept)
#define CLARA_INTERNAL_CONFIG_CPP11_NOEXCEPT
#endif

#endif // __clang__

////////////////////////////////////////////////////////////////////////////////
// GCC
#ifdef __GNUC__

#if __GNUC__ == 4 && __GNUC_MINOR__ >= 6 && defined(__GXX_EXPERIMENTAL_CXX0X__)
#define CLARA_INTERNAL_CONFIG_CPP11_NULLPTR
#endif

// - otherwise more recent versions define __cplusplus >= 201103L
// and will get picked up below

#endif // __GNUC__

////////////////////////////////////////////////////////////////////////////////
// Visual C++
#ifdef _MSC_VER

#if (_MSC_VER >= 1600)
#define CLARA_INTERNAL_CONFIG_CPP11_NULLPTR
#define CLARA_INTERNAL_CONFIG_CPP11_UNIQUE_PTR
#endif

#if (_MSC_VER >= 1900 ) // (VC++ 13 (VS2015))
#define CLARA_INTERNAL_CONFIG_CPP11_NOEXCEPT
#define CLARA_INTERNAL_CONFIG_CPP11_GENERATED_METHODS
#endif

#endif // _MSC_VER

////////////////////////////////////////////////////////////////////////////////
// C++ language feature support

// catch all support for C++11
#if defined(__cplusplus) && __cplusplus >= 201103L

#define CLARA_CPP11_OR_GREATER

#if !defined(CLARA_INTERNAL_CONFIG_CPP11_NULLPTR)
#define CLARA_INTERNAL_CONFIG_CPP11_NULLPTR
#endif

#ifndef CLARA_INTERNAL_CONFIG_CPP11_NOEXCEPT
#define CLARA_INTERNAL_CONFIG_CPP11_NOEXCEPT
#endif

#ifndef CLARA_INTERNAL_CONFIG_CPP11_GENERATED_METHODS
#define CLARA_INTERNAL_CONFIG_CPP11_GENERATED_METHODS
#endif

#if !defined(CLARA_INTERNAL_CONFIG_CPP11_OVERRIDE)
#define CLARA_INTERNAL_CONFIG_CPP11_OVERRIDE
#endif
#if !defined(CLARA_INTERNAL_CONFIG_CPP11_UNIQUE_PTR)
#define CLARA_INTERNAL_CONFIG_CPP11_UNIQUE_PTR
#endif

#endif // __cplusplus >= 201103L

// Now set the actual defines based on the above + anything the user has configured
#if defined(CLARA_INTERNAL_CONFIG_CPP11_NULLPTR) && !defined(CLARA_CONFIG_CPP11_NO_NULLPTR) && !defined(CLARA_CONFIG_CPP11_NULLPTR) && !defined(CLARA_CONFIG_NO_CPP11)
#define CLARA_CONFIG_CPP11_NULLPTR
#endif
#if defined(CLARA_INTERNAL_CONFIG_CPP11_NOEXCEPT) && !defined(CLARA_CONFIG_CPP11_NO_NOEXCEPT) && !defined(CLARA_CONFIG_CPP11_NOEXCEPT) && !defined(CLARA_CONFIG_NO_CPP11)
#define CLARA_CONFIG_CPP11_NOEXCEPT
#endif
#if defined(CLARA_INTERNAL_CONFIG_CPP11_GENERATED_METHODS) && !defined(CLARA_CONFIG_CPP11_NO_GENERATED_METHODS) && !defined(CLARA_CONFIG_CPP11_GENERATED_METHODS) && !defined(CLARA_CONFIG_NO_CPP11)
#define CLARA_CONFIG_CPP11_GENERATED_METHODS
#endif
#if defined(CLARA_INTERNAL_CONFIG_CPP11_OVERRIDE) && !defined(CLARA_CONFIG_NO_OVERRIDE) && !defined(CLARA_CONFIG_CPP11_OVERRIDE) && !defined(CLARA_CONFIG_NO_CPP11)
#define CLARA_CONFIG_CPP11_OVERRIDE
#endif
#if defined(CLARA_INTERNAL_CONFIG_CPP11_UNIQUE_PTR) && !defined(CLARA_CONFIG_NO_UNIQUE_PTR) && !defined(CLARA_CONFIG_CPP11_UNIQUE_PTR) && !defined(CLARA_CONFIG_NO_CPP11)
#define CLARA_CONFIG_CPP11_UNIQUE_PTR
#endif

// noexcept support:
#if defined(CLARA_CONFIG_CPP11_NOEXCEPT) && !defined(CLARA_NOEXCEPT)
#define CLARA_NOEXCEPT noexcept
#  define CLARA_NOEXCEPT_IS(x) noexcept(x)
#else
#define CLARA_NOEXCEPT throw()
#  define CLARA_NOEXCEPT_IS(x)
#endif

// nullptr support
#ifdef CLARA_CONFIG_CPP11_NULLPTR
#define CLARA_NULL nullptr
#else
#define CLARA_NULL NULL
#endif

// override support
#ifdef CLARA_CONFIG_CPP11_OVERRIDE
#define CLARA_OVERRIDE override
#else
#define CLARA_OVERRIDE
#endif

// unique_ptr support
#ifdef CLARA_CONFIG_CPP11_UNIQUE_PTR
#   define CLARA_AUTO_PTR( T ) std::unique_ptr<T>
#else
#   define CLARA_AUTO_PTR( T ) std::auto_ptr<T>
#endif

#endif // TWOBLUECUBES_CLARA_COMPILERS_H_INCLUDED

// ----------- end of #include from clara_compilers.h -----------
// ........... back in clara.h

#include <map>
#include <stdexcept>
#include <memory>

#if defined(WIN32) || defined(__WIN32__) || defined(_WIN32) || defined(_MSC_VER)
#define CLARA_PLATFORM_WINDOWS
#endif

// Use optional outer namespace
#ifdef STITCH_CLARA_OPEN_NAMESPACE
STITCH_CLARA_OPEN_NAMESPACE
#endif

namespace Clara {

    struct UnpositionalTag {};

    extern UnpositionalTag _;

#ifdef CLARA_CONFIG_MAIN
    UnpositionalTag _;
#endif

    namespace Detail {

#ifdef CLARA_CONSOLE_WIDTH
    const unsigned int consoleWidth = CLARA_CONFIG_CONSOLE_WIDTH;
#else
    const unsigned int consoleWidth = 80;
#endif

        using namespace Tbc;

        inline bool startsWith( std::string const& str, std::string const& prefix ) {
            return str.size() >= prefix.size() && str.substr( 0, prefix.size() ) == prefix;
        }

        template<typename T> struct RemoveConstRef{ typedef T type; };
        template<typename T> struct RemoveConstRef<T&>{ typedef T type; };
        template<typename T> struct RemoveConstRef<T const&>{ typedef T type; };
        template<typename T> struct RemoveConstRef<T const>{ typedef T type; };

        template<typename T>    struct IsBool       { static const bool value = false; };
        template<>              struct IsBool<bool> { static const bool value = true; };

        template<typename T>
        void convertInto( std::string const& _source, T& _dest ) {
            std::stringstream ss;
            ss << _source;
            ss >> _dest;
            if( ss.fail() )
                throw std::runtime_error( "Unable to convert " + _source + " to destination type" );
        }
        inline void convertInto( std::string const& _source, std::string& _dest ) {
            _dest = _source;
        }
        inline void convertInto( std::string const& _source, bool& _dest ) {
            std::string sourceLC = _source;
            std::transform( sourceLC.begin(), sourceLC.end(), sourceLC.begin(), ::tolower );
            if( sourceLC == "y" || sourceLC == "1" || sourceLC == "true" || sourceLC == "yes" || sourceLC == "on" )
                _dest = true;
            else if( sourceLC == "n" || sourceLC == "0" || sourceLC == "false" || sourceLC == "no" || sourceLC == "off" )
                _dest = false;
            else
                throw std::runtime_error( "Expected a boolean value but did not recognise:\n  '" + _source + "'" );
        }

        template<typename ConfigT>
        struct IArgFunction {
            virtual ~IArgFunction() {}
#ifdef CLARA_CONFIG_CPP11_GENERATED_METHODS
            IArgFunction()                      = default;
            IArgFunction( IArgFunction const& ) = default;
#endif
            virtual void set( ConfigT& config, std::string const& value ) const = 0;
            virtual bool takesArg() const = 0;
            virtual IArgFunction* clone() const = 0;
        };

        template<typename ConfigT>
        class BoundArgFunction {
        public:
            BoundArgFunction() : functionObj( CLARA_NULL ) {}
            BoundArgFunction( IArgFunction<ConfigT>* _functionObj ) : functionObj( _functionObj ) {}
            BoundArgFunction( BoundArgFunction const& other ) : functionObj( other.functionObj ? other.functionObj->clone() : CLARA_NULL ) {}
            BoundArgFunction& operator = ( BoundArgFunction const& other ) {
                IArgFunction<ConfigT>* newFunctionObj = other.functionObj ? other.functionObj->clone() : CLARA_NULL;
                delete functionObj;
                functionObj = newFunctionObj;
                return *this;
            }
            ~BoundArgFunction() { delete functionObj; }

            void set( ConfigT& config, std::string const& value ) const {
                functionObj->set( config, value );
            }
            bool takesArg() const { return functionObj->takesArg(); }

            bool isSet() const {
                return functionObj != CLARA_NULL;
            }
        private:
            IArgFunction<ConfigT>* functionObj;
        };

        template<typename C>
        struct NullBinder : IArgFunction<C>{
            virtual void set( C&, std::string const& ) const {}
            virtual bool takesArg() const { return true; }
            virtual IArgFunction<C>* clone() const { return new NullBinder( *this ); }
        };

        template<typename C, typename M>
        struct BoundDataMember : IArgFunction<C>{
            BoundDataMember( M C::* _member ) : member( _member ) {}
            virtual void set( C& p, std::string const& stringValue ) const {
                convertInto( stringValue, p.*member );
            }
            virtual bool takesArg() const { return !IsBool<M>::value; }
            virtual IArgFunction<C>* clone() const { return new BoundDataMember( *this ); }
            M C::* member;
        };
        template<typename C, typename M>
        struct BoundUnaryMethod : IArgFunction<C>{
            BoundUnaryMethod( void (C::*_member)( M ) ) : member( _member ) {}
            virtual void set( C& p, std::string const& stringValue ) const {
                typename RemoveConstRef<M>::type value;
                convertInto( stringValue, value );
                (p.*member)( value );
            }
            virtual bool takesArg() const { return !IsBool<M>::value; }
            virtual IArgFunction<C>* clone() const { return new BoundUnaryMethod( *this ); }
            void (C::*member)( M );
        };
        template<typename C>
        struct BoundNullaryMethod : IArgFunction<C>{
            BoundNullaryMethod( void (C::*_member)() ) : member( _member ) {}
            virtual void set( C& p, std::string const& stringValue ) const {
                bool value;
                convertInto( stringValue, value );
                if( value )
                    (p.*member)();
            }
            virtual bool takesArg() const { return false; }
            virtual IArgFunction<C>* clone() const { return new BoundNullaryMethod( *this ); }
            void (C::*member)();
        };

        template<typename C>
        struct BoundUnaryFunction : IArgFunction<C>{
            BoundUnaryFunction( void (*_function)( C& ) ) : function( _function ) {}
            virtual void set( C& obj, std::string const& stringValue ) const {
                bool value;
                convertInto( stringValue, value );
                if( value )
                    function( obj );
            }
            virtual bool takesArg() const { return false; }
            virtual IArgFunction<C>* clone() const { return new BoundUnaryFunction( *this ); }
            void (*function)( C& );
        };

        template<typename C, typename T>
        struct BoundBinaryFunction : IArgFunction<C>{
            BoundBinaryFunction( void (*_function)( C&, T ) ) : function( _function ) {}
            virtual void set( C& obj, std::string const& stringValue ) const {
                typename RemoveConstRef<T>::type value;
                convertInto( stringValue, value );
                function( obj, value );
            }
            virtual bool takesArg() const { return !IsBool<T>::value; }
            virtual IArgFunction<C>* clone() const { return new BoundBinaryFunction( *this ); }
            void (*function)( C&, T );
        };

    } // namespace Detail

    inline std::vector<std::string> argsToVector( int argc, char const* const* const argv ) {
        std::vector<std::string> args( static_cast<std::size_t>( argc ) );
        for( std::size_t i = 0; i < static_cast<std::size_t>( argc ); ++i )
            args[i] = argv[i];

        return args;
    }

    class Parser {
        enum Mode { None, MaybeShortOpt, SlashOpt, ShortOpt, LongOpt, Positional };
        Mode mode;
        std::size_t from;
        bool inQuotes;
    public:

        struct Token {
            enum Type { Positional, ShortOpt, LongOpt };
            Token( Type _type, std::string const& _data ) : type( _type ), data( _data ) {}
            Type type;
            std::string data;
        };

        Parser() : mode( None ), from( 0 ), inQuotes( false ){}

        void parseIntoTokens( std::vector<std::string> const& args, std::vector<Token>& tokens ) {
            const std::string doubleDash = "--";
            for( std::size_t i = 1; i < args.size() && args[i] != doubleDash; ++i )
                parseIntoTokens( args[i], tokens);
        }

        void parseIntoTokens( std::string const& arg, std::vector<Token>& tokens ) {
            for( std::size_t i = 0; i <= arg.size(); ++i ) {
                char c = arg[i];
                if( c == '"' )
                    inQuotes = !inQuotes;
                mode = handleMode( i, c, arg, tokens );
            }
        }
        Mode handleMode( std::size_t i, char c, std::string const& arg, std::vector<Token>& tokens ) {
            switch( mode ) {
                case None: return handleNone( i, c );
                case MaybeShortOpt: return handleMaybeShortOpt( i, c );
                case ShortOpt:
                case LongOpt:
                case SlashOpt: return handleOpt( i, c, arg, tokens );
                case Positional: return handlePositional( i, c, arg, tokens );
                default: throw std::logic_error( "Unknown mode" );
            }
        }

        Mode handleNone( std::size_t i, char c ) {
            if( inQuotes ) {
                from = i;
                return Positional;
            }
            switch( c ) {
                case '-': return MaybeShortOpt;
#ifdef CLARA_PLATFORM_WINDOWS
                case '/': from = i+1; return SlashOpt;
#endif
                default: from = i; return Positional;
            }
        }
        Mode handleMaybeShortOpt( std::size_t i, char c ) {
            switch( c ) {
                case '-': from = i+1; return LongOpt;
                default: from = i; return ShortOpt;
            }
        }
        Mode handleOpt( std::size_t i, char c, std::string const& arg, std::vector<Token>& tokens ) {
            if( std::string( ":=\0", 3 ).find( c ) == std::string::npos )
                return mode;

            std::string optName = arg.substr( from, i-from );
            if( mode == ShortOpt )
                for( std::size_t j = 0; j < optName.size(); ++j )
                    tokens.push_back( Token( Token::ShortOpt, optName.substr( j, 1 ) ) );
            else if( mode == SlashOpt && optName.size() == 1 )
                tokens.push_back( Token( Token::ShortOpt, optName ) );
            else
                tokens.push_back( Token( Token::LongOpt, optName ) );
            return None;
        }
        Mode handlePositional( std::size_t i, char c, std::string const& arg, std::vector<Token>& tokens ) {
            if( inQuotes || std::string( "\0", 1 ).find( c ) == std::string::npos )
                return mode;

            std::string data = arg.substr( from, i-from );
            tokens.push_back( Token( Token::Positional, data ) );
            return None;
        }
    };

    template<typename ConfigT>
    struct CommonArgProperties {
        CommonArgProperties() {}
        CommonArgProperties( Detail::BoundArgFunction<ConfigT> const& _boundField ) : boundField( _boundField ) {}

        Detail::BoundArgFunction<ConfigT> boundField;
        std::string description;
        std::string detail;
        std::string placeholder; // Only value if boundField takes an arg

        bool takesArg() const {
            return !placeholder.empty();
        }
        void validate() const {
            if( !boundField.isSet() )
                throw std::logic_error( "option not bound" );
        }
    };
    struct OptionArgProperties {
        std::vector<std::string> shortNames;
        std::string longName;

        bool hasShortName( std::string const& shortName ) const {
            return std::find( shortNames.begin(), shortNames.end(), shortName ) != shortNames.end();
        }
        bool hasLongName( std::string const& _longName ) const {
            return _longName == longName;
        }
    };
    struct PositionalArgProperties {
        PositionalArgProperties() : position( -1 ) {}
        int position; // -1 means non-positional (floating)

        bool isFixedPositional() const {
            return position != -1;
        }
    };

    template<typename ConfigT>
    class CommandLine {

        struct Arg : CommonArgProperties<ConfigT>, OptionArgProperties, PositionalArgProperties {
            Arg() {}
            Arg( Detail::BoundArgFunction<ConfigT> const& _boundField ) : CommonArgProperties<ConfigT>( _boundField ) {}

            using CommonArgProperties<ConfigT>::placeholder; // !TBD

            std::string dbgName() const {
                if( !longName.empty() )
                    return "--" + longName;
                if( !shortNames.empty() )
                    return "-" + shortNames[0];
                return "positional args";
            }
            std::string commands() const {
                std::ostringstream oss;
                bool first = true;
                std::vector<std::string>::const_iterator it = shortNames.begin(), itEnd = shortNames.end();
                for(; it != itEnd; ++it ) {
                    if( first )
                        first = false;
                    else
                        oss << ", ";
                    oss << "-" << *it;
                }
                if( !longName.empty() ) {
                    if( !first )
                        oss << ", ";
                    oss << "--" << longName;
                }
                if( !placeholder.empty() )
                    oss << " <" << placeholder << ">";
                return oss.str();
            }
        };

        typedef CLARA_AUTO_PTR( Arg ) ArgAutoPtr;

        friend void addOptName( Arg& arg, std::string const& optName )
        {
            if( optName.empty() )
                return;
            if( Detail::startsWith( optName, "--" ) ) {
                if( !arg.longName.empty() )
                    throw std::logic_error( "Only one long opt may be specified. '"
                        + arg.longName
                        + "' already specified, now attempting to add '"
                        + optName + "'" );
                arg.longName = optName.substr( 2 );
            }
            else if( Detail::startsWith( optName, "-" ) )
                arg.shortNames.push_back( optName.substr( 1 ) );
            else
                throw std::logic_error( "option must begin with - or --. Option was: '" + optName + "'" );
        }
        friend void setPositionalArg( Arg& arg, int position )
        {
            arg.position = position;
        }

        class ArgBuilder {
        public:
            ArgBuilder( Arg* arg ) : m_arg( arg ) {}

            // Bind a non-boolean data member (requires placeholder string)
            template<typename C, typename M>
            void bind( M C::* field, std::string const& placeholder ) {
                m_arg->boundField = new Detail::BoundDataMember<C,M>( field );
                m_arg->placeholder = placeholder;
            }
            // Bind a boolean data member (no placeholder required)
            template<typename C>
            void bind( bool C::* field ) {
                m_arg->boundField = new Detail::BoundDataMember<C,bool>( field );
            }

            // Bind a method taking a single, non-boolean argument (requires a placeholder string)
            template<typename C, typename M>
            void bind( void (C::* unaryMethod)( M ), std::string const& placeholder ) {
                m_arg->boundField = new Detail::BoundUnaryMethod<C,M>( unaryMethod );
                m_arg->placeholder = placeholder;
            }

            // Bind a method taking a single, boolean argument (no placeholder string required)
            template<typename C>
            void bind( void (C::* unaryMethod)( bool ) ) {
                m_arg->boundField = new Detail::BoundUnaryMethod<C,bool>( unaryMethod );
            }

            // Bind a method that takes no arguments (will be called if opt is present)
            template<typename C>
            void bind( void (C::* nullaryMethod)() ) {
                m_arg->boundField = new Detail::BoundNullaryMethod<C>( nullaryMethod );
            }

            // Bind a free function taking a single argument - the object to operate on (no placeholder string required)
            template<typename C>
            void bind( void (* unaryFunction)( C& ) ) {
                m_arg->boundField = new Detail::BoundUnaryFunction<C>( unaryFunction );
            }

            // Bind a free function taking a single argument - the object to operate on (requires a placeholder string)
            template<typename C, typename T>
            void bind( void (* binaryFunction)( C&, T ), std::string const& placeholder ) {
                m_arg->boundField = new Detail::BoundBinaryFunction<C, T>( binaryFunction );
                m_arg->placeholder = placeholder;
            }

            ArgBuilder& describe( std::string const& description ) {
                m_arg->description = description;
                return *this;
            }
            ArgBuilder& detail( std::string const& detail ) {
                m_arg->detail = detail;
                return *this;
            }

        protected:
            Arg* m_arg;
        };

        class OptBuilder : public ArgBuilder {
        public:
            OptBuilder( Arg* arg ) : ArgBuilder( arg ) {}
            OptBuilder( OptBuilder& other ) : ArgBuilder( other ) {}

            OptBuilder& operator[]( std::string const& optName ) {
                addOptName( *ArgBuilder::m_arg, optName );
                return *this;
            }
        };

    public:

        CommandLine()
        :   m_boundProcessName( new Detail::NullBinder<ConfigT>() ),
            m_highestSpecifiedArgPosition( 0 ),
            m_throwOnUnrecognisedTokens( false )
        {}
        CommandLine( CommandLine const& other )
        :   m_boundProcessName( other.m_boundProcessName ),
            m_options ( other.m_options ),
            m_positionalArgs( other.m_positionalArgs ),
            m_highestSpecifiedArgPosition( other.m_highestSpecifiedArgPosition ),
            m_throwOnUnrecognisedTokens( other.m_throwOnUnrecognisedTokens )
        {
            if( other.m_floatingArg.get() )
                m_floatingArg.reset( new Arg( *other.m_floatingArg ) );
        }

        CommandLine& setThrowOnUnrecognisedTokens( bool shouldThrow = true ) {
            m_throwOnUnrecognisedTokens = shouldThrow;
            return *this;
        }

        OptBuilder operator[]( std::string const& optName ) {
            m_options.push_back( Arg() );
            addOptName( m_options.back(), optName );
            OptBuilder builder( &m_options.back() );
            return builder;
        }

        ArgBuilder operator[]( int position ) {
            m_positionalArgs.insert( std::make_pair( position, Arg() ) );
            if( position > m_highestSpecifiedArgPosition )
                m_highestSpecifiedArgPosition = position;
            setPositionalArg( m_positionalArgs[position], position );
            ArgBuilder builder( &m_positionalArgs[position] );
            return builder;
        }

        // Invoke this with the _ instance
        ArgBuilder operator[]( UnpositionalTag ) {
            if( m_floatingArg.get() )
                throw std::logic_error( "Only one unpositional argument can be added" );
            m_floatingArg.reset( new Arg() );
            ArgBuilder builder( m_floatingArg.get() );
            return builder;
        }

        template<typename C, typename M>
        void bindProcessName( M C::* field ) {
            m_boundProcessName = new Detail::BoundDataMember<C,M>( field );
        }
        template<typename C, typename M>
        void bindProcessName( void (C::*_unaryMethod)( M ) ) {
            m_boundProcessName = new Detail::BoundUnaryMethod<C,M>( _unaryMethod );
        }

        void optUsage( std::ostream& os, std::size_t indent = 0, std::size_t width = Detail::consoleWidth ) const {
            typename std::vector<Arg>::const_iterator itBegin = m_options.begin(), itEnd = m_options.end(), it;
            std::size_t maxWidth = 0;
            for( it = itBegin; it != itEnd; ++it )
                maxWidth = (std::max)( maxWidth, it->commands().size() );

            for( it = itBegin; it != itEnd; ++it ) {
                Detail::Text usage( it->commands(), Detail::TextAttributes()
                                                        .setWidth( maxWidth+indent )
                                                        .setIndent( indent ) );
                Detail::Text desc( it->description, Detail::TextAttributes()
                                                        .setWidth( width - maxWidth - 3 ) );

                for( std::size_t i = 0; i < (std::max)( usage.size(), desc.size() ); ++i ) {
                    std::string usageCol = i < usage.size() ? usage[i] : "";
                    os << usageCol;

                    if( i < desc.size() && !desc[i].empty() )
                        os  << std::string( indent + 2 + maxWidth - usageCol.size(), ' ' )
                            << desc[i];
                    os << "\n";
                }
            }
        }
        std::string optUsage() const {
            std::ostringstream oss;
            optUsage( oss );
            return oss.str();
        }

        void argSynopsis( std::ostream& os ) const {
            for( int i = 1; i <= m_highestSpecifiedArgPosition; ++i ) {
                if( i > 1 )
                    os << " ";
                typename std::map<int, Arg>::const_iterator it = m_positionalArgs.find( i );
                if( it != m_positionalArgs.end() )
                    os << "<" << it->second.placeholder << ">";
                else if( m_floatingArg.get() )
                    os << "<" << m_floatingArg->placeholder << ">";
                else
                    throw std::logic_error( "non consecutive positional arguments with no floating args" );
            }
            // !TBD No indication of mandatory args
            if( m_floatingArg.get() ) {
                if( m_highestSpecifiedArgPosition > 1 )
                    os << " ";
                os << "[<" << m_floatingArg->placeholder << "> ...]";
            }
        }
        std::string argSynopsis() const {
            std::ostringstream oss;
            argSynopsis( oss );
            return oss.str();
        }

        void usage( std::ostream& os, std::string const& procName ) const {
            validate();
            os << "usage:\n  " << procName << " ";
            argSynopsis( os );
            if( !m_options.empty() ) {
                os << " [options]\n\nwhere options are: \n";
                optUsage( os, 2 );
            }
            os << "\n";
        }
        std::string usage( std::string const& procName ) const {
            std::ostringstream oss;
            usage( oss, procName );
            return oss.str();
        }

        ConfigT parse( std::vector<std::string> const& args ) const {
            ConfigT config;
            parseInto( args, config );
            return config;
        }

        std::vector<Parser::Token> parseInto( std::vector<std::string> const& args, ConfigT& config ) const {
            std::string processName = args[0];
            std::size_t lastSlash = processName.find_last_of( "/\\" );
            if( lastSlash != std::string::npos )
                processName = processName.substr( lastSlash+1 );
            m_boundProcessName.set( config, processName );
            std::vector<Parser::Token> tokens;
            Parser parser;
            parser.parseIntoTokens( args, tokens );
            return populate( tokens, config );
        }

        std::vector<Parser::Token> populate( std::vector<Parser::Token> const& tokens, ConfigT& config ) const {
            validate();
            std::vector<Parser::Token> unusedTokens = populateOptions( tokens, config );
            unusedTokens = populateFixedArgs( unusedTokens, config );
            unusedTokens = populateFloatingArgs( unusedTokens, config );
            return unusedTokens;
        }

        std::vector<Parser::Token> populateOptions( std::vector<Parser::Token> const& tokens, ConfigT& config ) const {
            std::vector<Parser::Token> unusedTokens;
            std::vector<std::string> errors;
            for( std::size_t i = 0; i < tokens.size(); ++i ) {
                Parser::Token const& token = tokens[i];
                typename std::vector<Arg>::const_iterator it = m_options.begin(), itEnd = m_options.end();
                for(; it != itEnd; ++it ) {
                    Arg const& arg = *it;

                    try {
                        if( ( token.type == Parser::Token::ShortOpt && arg.hasShortName( token.data ) ) ||
                            ( token.type == Parser::Token::LongOpt && arg.hasLongName( token.data ) ) ) {
                            if( arg.takesArg() ) {
                                if( i == tokens.size()-1 || tokens[i+1].type != Parser::Token::Positional )
                                    errors.push_back( "Expected argument to option: " + token.data );
                                else
                                    arg.boundField.set( config, tokens[++i].data );
                            }
                            else {
                                arg.boundField.set( config, "true" );
                            }
                            break;
                        }
                    }
                    catch( std::exception& ex ) {
                        errors.push_back( std::string( ex.what() ) + "\n- while parsing: (" + arg.commands() + ")" );
                    }
                }
                if( it == itEnd ) {
                    if( token.type == Parser::Token::Positional || !m_throwOnUnrecognisedTokens )
                        unusedTokens.push_back( token );
                    else if( errors.empty() && m_throwOnUnrecognisedTokens )
                        errors.push_back( "unrecognised option: " + token.data );
                }
            }
            if( !errors.empty() ) {
                std::ostringstream oss;
                for( std::vector<std::string>::const_iterator it = errors.begin(), itEnd = errors.end();
                        it != itEnd;
                        ++it ) {
                    if( it != errors.begin() )
                        oss << "\n";
                    oss << *it;
                }
                throw std::runtime_error( oss.str() );
            }
            return unusedTokens;
        }
        std::vector<Parser::Token> populateFixedArgs( std::vector<Parser::Token> const& tokens, ConfigT& config ) const {
            std::vector<Parser::Token> unusedTokens;
            int position = 1;
            for( std::size_t i = 0; i < tokens.size(); ++i ) {
                Parser::Token const& token = tokens[i];
                typename std::map<int, Arg>::const_iterator it = m_positionalArgs.find( position );
                if( it != m_positionalArgs.end() )
                    it->second.boundField.set( config, token.data );
                else
                    unusedTokens.push_back( token );
                if( token.type == Parser::Token::Positional )
                    position++;
            }
            return unusedTokens;
        }
        std::vector<Parser::Token> populateFloatingArgs( std::vector<Parser::Token> const& tokens, ConfigT& config ) const {
            if( !m_floatingArg.get() )
                return tokens;
            std::vector<Parser::Token> unusedTokens;
            for( std::size_t i = 0; i < tokens.size(); ++i ) {
                Parser::Token const& token = tokens[i];
                if( token.type == Parser::Token::Positional )
                    m_floatingArg->boundField.set( config, token.data );
                else
                    unusedTokens.push_back( token );
            }
            return unusedTokens;
        }

        void validate() const
        {
            if( m_options.empty() && m_positionalArgs.empty() && !m_floatingArg.get() )
                throw std::logic_error( "No options or arguments specified" );

            for( typename std::vector<Arg>::const_iterator  it = m_options.begin(),
                                                            itEnd = m_options.end();
                    it != itEnd; ++it )
                it->validate();
        }

    private:
        Detail::BoundArgFunction<ConfigT> m_boundProcessName;
        std::vector<Arg> m_options;
        std::map<int, Arg> m_positionalArgs;
        ArgAutoPtr m_floatingArg;
        int m_highestSpecifiedArgPosition;
        bool m_throwOnUnrecognisedTokens;
    };

} // end namespace Clara

STITCH_CLARA_CLOSE_NAMESPACE
#undef STITCH_CLARA_OPEN_NAMESPACE
#undef STITCH_CLARA_CLOSE_NAMESPACE

#endif // TWOBLUECUBES_CLARA_H_INCLUDED
#undef STITCH_CLARA_OPEN_NAMESPACE

// Restore Clara's value for console width, if present
#ifdef CATCH_TEMP_CLARA_CONFIG_CONSOLE_WIDTH
#define CLARA_CONFIG_CONSOLE_WIDTH CATCH_TEMP_CLARA_CONFIG_CONSOLE_WIDTH
#undef CATCH_TEMP_CLARA_CONFIG_CONSOLE_WIDTH
#endif

#include <fstream>

namespace Catch {

    inline void abortAfterFirst( ConfigData& config ) { config.abortAfter = 1; }
    inline void abortAfterX( ConfigData& config, int x ) {
        if( x < 1 )
            throw std::runtime_error( "Value after -x or --abortAfter must be greater than zero" );
        config.abortAfter = x;
    }
    inline void addTestOrTags( ConfigData& config, std::string const& _testSpec ) { config.testsOrTags.push_back( _testSpec ); }
    inline void addReporterName( ConfigData& config, std::string const& _reporterName ) { config.reporterNames.push_back( _reporterName ); }

    inline void addWarning( ConfigData& config, std::string const& _warning ) {
        if( _warning == "NoAssertions" )
            config.warnings = static_cast<WarnAbout::What>( config.warnings | WarnAbout::NoAssertions );
        else
            throw std::runtime_error( "Unrecognised warning: '" + _warning + "'" );
    }
    inline void setOrder( ConfigData& config, std::string const& order ) {
        if( startsWith( "declared", order ) )
            config.runOrder = RunTests::InDeclarationOrder;
        else if( startsWith( "lexical", order ) )
            config.runOrder = RunTests::InLexicographicalOrder;
        else if( startsWith( "random", order ) )
            config.runOrder = RunTests::InRandomOrder;
        else
            throw std::runtime_error( "Unrecognised ordering: '" + order + "'" );
    }
    inline void setRngSeed( ConfigData& config, std::string const& seed ) {
        if( seed == "time" ) {
            config.rngSeed = static_cast<unsigned int>( std::time(0) );
        }
        else {
            std::stringstream ss;
            ss << seed;
            ss >> config.rngSeed;
            if( ss.fail() )
                throw std::runtime_error( "Argment to --rng-seed should be the word 'time' or a number" );
        }
    }
    inline void setVerbosity( ConfigData& config, int level ) {
        // !TBD: accept strings?
        config.verbosity = static_cast<Verbosity::Level>( level );
    }
    inline void setShowDurations( ConfigData& config, bool _showDurations ) {
        config.showDurations = _showDurations
            ? ShowDurations::Always
            : ShowDurations::Never;
    }
    inline void setUseColour( ConfigData& config, std::string const& value ) {
        std::string mode = toLower( value );

        if( mode == "yes" )
            config.useColour = UseColour::Yes;
        else if( mode == "no" )
            config.useColour = UseColour::No;
        else if( mode == "auto" )
            config.useColour = UseColour::Auto;
        else
            throw std::runtime_error( "colour mode must be one of: auto, yes or no" );
    }
    inline void forceColour( ConfigData& config ) {
        config.useColour = UseColour::Yes;
    }
    inline void loadTestNamesFromFile( ConfigData& config, std::string const& _filename ) {
        std::ifstream f( _filename.c_str() );
        if( !f.is_open() )
            throw std::domain_error( "Unable to load input file: " + _filename );

        std::string line;
        while( std::getline( f, line ) ) {
            line = trim(line);
            if( !line.empty() && !startsWith( line, "#" ) )
                addTestOrTags( config, "\"" + line + "\"," );
        }
    }

    inline Clara::CommandLine<ConfigData> makeCommandLineParser() {

        using namespace Clara;
        CommandLine<ConfigData> cli;

        cli.bindProcessName( &ConfigData::processName );

        cli["-?"]["-h"]["--help"]
            .describe( "display usage information" )
            .bind( &ConfigData::showHelp );

        cli["-l"]["--list-tests"]
            .describe( "list all/matching test cases" )
            .bind( &ConfigData::listTests );

        cli["-t"]["--list-tags"]
            .describe( "list all/matching tags" )
            .bind( &ConfigData::listTags );

        cli["-s"]["--success"]
            .describe( "include successful tests in output" )
            .bind( &ConfigData::showSuccessfulTests );

        cli["-b"]["--break"]
            .describe( "break into debugger on failure" )
            .bind( &ConfigData::shouldDebugBreak );

        cli["-e"]["--nothrow"]
            .describe( "skip exception tests" )
            .bind( &ConfigData::noThrow );

        cli["-i"]["--invisibles"]
            .describe( "show invisibles (tabs, newlines)" )
            .bind( &ConfigData::showInvisibles );

        cli["-o"]["--out"]
            .describe( "output filename" )
            .bind( &ConfigData::outputFilename, "filename" );

        cli["-r"]["--reporter"]
//            .placeholder( "name[:filename]" )
            .describe( "reporter to use (defaults to console)" )
            .bind( &addReporterName, "name" );

        cli["-n"]["--name"]
            .describe( "suite name" )
            .bind( &ConfigData::name, "name" );

        cli["-a"]["--abort"]
            .describe( "abort at first failure" )
            .bind( &abortAfterFirst );

        cli["-x"]["--abortx"]
            .describe( "abort after x failures" )
            .bind( &abortAfterX, "no. failures" );

        cli["-w"]["--warn"]
            .describe( "enable warnings" )
            .bind( &addWarning, "warning name" );

// - needs updating if reinstated
//        cli.into( &setVerbosity )
//            .describe( "level of verbosity (0=no output)" )
//            .shortOpt( "v")
//            .longOpt( "verbosity" )
//            .placeholder( "level" );

        cli[_]
            .describe( "which test or tests to use" )
            .bind( &addTestOrTags, "test name, pattern or tags" );

        cli["-d"]["--durations"]
            .describe( "show test durations" )
            .bind( &setShowDurations, "yes|no" );

        cli["-f"]["--input-file"]
            .describe( "load test names to run from a file" )
            .bind( &loadTestNamesFromFile, "filename" );

        cli["-#"]["--filenames-as-tags"]
            .describe( "adds a tag for the filename" )
            .bind( &ConfigData::filenamesAsTags );

        // Less common commands which don't have a short form
        cli["--list-test-names-only"]
            .describe( "list all/matching test cases names only" )
            .bind( &ConfigData::listTestNamesOnly );

        cli["--list-reporters"]
            .describe( "list all reporters" )
            .bind( &ConfigData::listReporters );

        cli["--order"]
            .describe( "test case order (defaults to decl)" )
            .bind( &setOrder, "decl|lex|rand" );

        cli["--rng-seed"]
            .describe( "set a specific seed for random numbers" )
            .bind( &setRngSeed, "'time'|number" );

        cli["--force-colour"]
            .describe( "force colourised output (deprecated)" )
            .bind( &forceColour );

        cli["--use-colour"]
            .describe( "should output be colourised" )
            .bind( &setUseColour, "yes|no" );

        return cli;
    }

} // end namespace Catch

// #included from: internal/catch_list.hpp
#define TWOBLUECUBES_CATCH_LIST_HPP_INCLUDED

// #included from: catch_text.h
#define TWOBLUECUBES_CATCH_TEXT_H_INCLUDED

#define TBC_TEXT_FORMAT_CONSOLE_WIDTH CATCH_CONFIG_CONSOLE_WIDTH

#define CLICHE_TBC_TEXT_FORMAT_OUTER_NAMESPACE Catch
// #included from: ../external/tbc_text_format.h
// Only use header guard if we are not using an outer namespace
#ifndef CLICHE_TBC_TEXT_FORMAT_OUTER_NAMESPACE
# ifdef TWOBLUECUBES_TEXT_FORMAT_H_INCLUDED
#  ifndef TWOBLUECUBES_TEXT_FORMAT_H_ALREADY_INCLUDED
#   define TWOBLUECUBES_TEXT_FORMAT_H_ALREADY_INCLUDED
#  endif
# else
#  define TWOBLUECUBES_TEXT_FORMAT_H_INCLUDED
# endif
#endif
#ifndef TWOBLUECUBES_TEXT_FORMAT_H_ALREADY_INCLUDED
#include <string>
#include <vector>
#include <sstream>

// Use optional outer namespace
#ifdef CLICHE_TBC_TEXT_FORMAT_OUTER_NAMESPACE
namespace CLICHE_TBC_TEXT_FORMAT_OUTER_NAMESPACE {
#endif

namespace Tbc {

#ifdef TBC_TEXT_FORMAT_CONSOLE_WIDTH
    const unsigned int consoleWidth = TBC_TEXT_FORMAT_CONSOLE_WIDTH;
#else
    const unsigned int consoleWidth = 80;
#endif

    struct TextAttributes {
        TextAttributes()
        :   initialIndent( std::string::npos ),
            indent( 0 ),
            width( consoleWidth-1 ),
            tabChar( '\t' )
        {}

        TextAttributes& setInitialIndent( std::size_t _value )  { initialIndent = _value; return *this; }
        TextAttributes& setIndent( std::size_t _value )         { indent = _value; return *this; }
        TextAttributes& setWidth( std::size_t _value )          { width = _value; return *this; }
        TextAttributes& setTabChar( char _value )               { tabChar = _value; return *this; }

        std::size_t initialIndent;  // indent of first line, or npos
        std::size_t indent;         // indent of subsequent lines, or all if initialIndent is npos
        std::size_t width;          // maximum width of text, including indent. Longer text will wrap
        char tabChar;               // If this char is seen the indent is changed to current pos
    };

    class Text {
    public:
        Text( std::string const& _str, TextAttributes const& _attr = TextAttributes() )
        : attr( _attr )
        {
            std::string wrappableChars = " [({.,/|\\-";
            std::size_t indent = _attr.initialIndent != std::string::npos
                ? _attr.initialIndent
                : _attr.indent;
            std::string remainder = _str;

            while( !remainder.empty() ) {
                if( lines.size() >= 1000 ) {
                    lines.push_back( "... message truncated due to excessive size" );
                    return;
                }
                std::size_t tabPos = std::string::npos;
                std::size_t width = (std::min)( remainder.size(), _attr.width - indent );
                std::size_t pos = remainder.find_first_of( '\n' );
                if( pos <= width ) {
                    width = pos;
                }
                pos = remainder.find_last_of( _attr.tabChar, width );
                if( pos != std::string::npos ) {
                    tabPos = pos;
                    if( remainder[width] == '\n' )
                        width--;
                    remainder = remainder.substr( 0, tabPos ) + remainder.substr( tabPos+1 );
                }

                if( width == remainder.size() ) {
                    spliceLine( indent, remainder, width );
                }
                else if( remainder[width] == '\n' ) {
                    spliceLine( indent, remainder, width );
                    if( width <= 1 || remainder.size() != 1 )
                        remainder = remainder.substr( 1 );
                    indent = _attr.indent;
                }
                else {
                    pos = remainder.find_last_of( wrappableChars, width );
                    if( pos != std::string::npos && pos > 0 ) {
                        spliceLine( indent, remainder, pos );
                        if( remainder[0] == ' ' )
                            remainder = remainder.substr( 1 );
                    }
                    else {
                        spliceLine( indent, remainder, width-1 );
                        lines.back() += "-";
                    }
                    if( lines.size() == 1 )
                        indent = _attr.indent;
                    if( tabPos != std::string::npos )
                        indent += tabPos;
                }
            }
        }

        void spliceLine( std::size_t _indent, std::string& _remainder, std::size_t _pos ) {
            lines.push_back( std::string( _indent, ' ' ) + _remainder.substr( 0, _pos ) );
            _remainder = _remainder.substr( _pos );
        }

        typedef std::vector<std::string>::const_iterator const_iterator;

        const_iterator begin() const { return lines.begin(); }
        const_iterator end() const { return lines.end(); }
        std::string const& last() const { return lines.back(); }
        std::size_t size() const { return lines.size(); }
        std::string const& operator[]( std::size_t _index ) const { return lines[_index]; }
        std::string toString() const {
            std::ostringstream oss;
            oss << *this;
            return oss.str();
        }

        inline friend std::ostream& operator << ( std::ostream& _stream, Text const& _text ) {
            for( Text::const_iterator it = _text.begin(), itEnd = _text.end();
                it != itEnd; ++it ) {
                if( it != _text.begin() )
                    _stream << "\n";
                _stream << *it;
            }
            return _stream;
        }

    private:
        std::string str;
        TextAttributes attr;
        std::vector<std::string> lines;
    };

} // end namespace Tbc

#ifdef CLICHE_TBC_TEXT_FORMAT_OUTER_NAMESPACE
} // end outer namespace
#endif

#endif // TWOBLUECUBES_TEXT_FORMAT_H_ALREADY_INCLUDED
#undef CLICHE_TBC_TEXT_FORMAT_OUTER_NAMESPACE

namespace Catch {
    using Tbc::Text;
    using Tbc::TextAttributes;
}

// #included from: catch_console_colour.hpp
#define TWOBLUECUBES_CATCH_CONSOLE_COLOUR_HPP_INCLUDED

namespace Catch {

    struct Colour {
        enum Code {
            None = 0,

            White,
            Red,
            Green,
            Blue,
            Cyan,
            Yellow,
            Grey,

            Bright = 0x10,

            BrightRed = Bright | Red,
            BrightGreen = Bright | Green,
            LightGrey = Bright | Grey,
            BrightWhite = Bright | White,

            // By intention
            FileName = LightGrey,
            Warning = Yellow,
            ResultError = BrightRed,
            ResultSuccess = BrightGreen,
            ResultExpectedFailure = Warning,

            Error = BrightRed,
            Success = Green,

            OriginalExpression = Cyan,
            ReconstructedExpression = Yellow,

            SecondaryText = LightGrey,
            Headers = White
        };

        // Use constructed object for RAII guard
        Colour( Code _colourCode );
        Colour( Colour const& other );
        ~Colour();

        // Use static method for one-shot changes
        static void use( Code _colourCode );

    private:
        bool m_moved;
    };

    inline std::ostream& operator << ( std::ostream& os, Colour const& ) { return os; }

} // end namespace Catch

// #included from: catch_interfaces_reporter.h
#define TWOBLUECUBES_CATCH_INTERFACES_REPORTER_H_INCLUDED

#include <string>
#include <ostream>
#include <map>
#include <assert.h>

namespace Catch
{
    struct ReporterConfig {
        explicit ReporterConfig( Ptr<IConfig const> const& _fullConfig )
        :   m_stream( &_fullConfig->stream() ), m_fullConfig( _fullConfig ) {}

        ReporterConfig( Ptr<IConfig const> const& _fullConfig, std::ostream& _stream )
        :   m_stream( &_stream ), m_fullConfig( _fullConfig ) {}

        std::ostream& stream() const    { return *m_stream; }
        Ptr<IConfig const> fullConfig() const { return m_fullConfig; }

    private:
        std::ostream* m_stream;
        Ptr<IConfig const> m_fullConfig;
    };

    struct ReporterPreferences {
        ReporterPreferences()
        : shouldRedirectStdOut( false )
        {}

        bool shouldRedirectStdOut;
    };

    template<typename T>
    struct LazyStat : Option<T> {
        LazyStat() : used( false ) {}
        LazyStat& operator=( T const& _value ) {
            Option<T>::operator=( _value );
            used = false;
            return *this;
        }
        void reset() {
            Option<T>::reset();
            used = false;
        }
        bool used;
    };

    struct TestRunInfo {
        TestRunInfo( std::string const& _name ) : name( _name ) {}
        std::string name;
    };
    struct GroupInfo {
        GroupInfo(  std::string const& _name,
                    std::size_t _groupIndex,
                    std::size_t _groupsCount )
        :   name( _name ),
            groupIndex( _groupIndex ),
            groupsCounts( _groupsCount )
        {}

        std::string name;
        std::size_t groupIndex;
        std::size_t groupsCounts;
    };

    struct AssertionStats {
        AssertionStats( AssertionResult const& _assertionResult,
                        std::vector<MessageInfo> const& _infoMessages,
                        Totals const& _totals )
        :   assertionResult( _assertionResult ),
            infoMessages( _infoMessages ),
            totals( _totals )
        {
            if( assertionResult.hasMessage() ) {
                // Copy message into messages list.
                // !TBD This should have been done earlier, somewhere
                MessageBuilder builder( assertionResult.getTestMacroName(), assertionResult.getSourceInfo(), assertionResult.getResultType() );
                builder << assertionResult.getMessage();
                builder.m_info.message = builder.m_stream.str();

                infoMessages.push_back( builder.m_info );
            }
        }
        virtual ~AssertionStats();

#  ifdef CATCH_CONFIG_CPP11_GENERATED_METHODS
        AssertionStats( AssertionStats const& )              = default;
        AssertionStats( AssertionStats && )                  = default;
        AssertionStats& operator = ( AssertionStats const& ) = default;
        AssertionStats& operator = ( AssertionStats && )     = default;
#  endif

        AssertionResult assertionResult;
        std::vector<MessageInfo> infoMessages;
        Totals totals;
    };

    struct SectionStats {
        SectionStats(   SectionInfo const& _sectionInfo,
                        Counts const& _assertions,
                        double _durationInSeconds,
                        bool _missingAssertions )
        :   sectionInfo( _sectionInfo ),
            assertions( _assertions ),
            durationInSeconds( _durationInSeconds ),
            missingAssertions( _missingAssertions )
        {}
        virtual ~SectionStats();
#  ifdef CATCH_CONFIG_CPP11_GENERATED_METHODS
        SectionStats( SectionStats const& )              = default;
        SectionStats( SectionStats && )                  = default;
        SectionStats& operator = ( SectionStats const& ) = default;
        SectionStats& operator = ( SectionStats && )     = default;
#  endif

        SectionInfo sectionInfo;
        Counts assertions;
        double durationInSeconds;
        bool missingAssertions;
    };

    struct TestCaseStats {
        TestCaseStats(  TestCaseInfo const& _testInfo,
                        Totals const& _totals,
                        std::string const& _stdOut,
                        std::string const& _stdErr,
                        bool _aborting )
        : testInfo( _testInfo ),
            totals( _totals ),
            stdOut( _stdOut ),
            stdErr( _stdErr ),
            aborting( _aborting )
        {}
        virtual ~TestCaseStats();

#  ifdef CATCH_CONFIG_CPP11_GENERATED_METHODS
        TestCaseStats( TestCaseStats const& )              = default;
        TestCaseStats( TestCaseStats && )                  = default;
        TestCaseStats& operator = ( TestCaseStats const& ) = default;
        TestCaseStats& operator = ( TestCaseStats && )     = default;
#  endif

        TestCaseInfo testInfo;
        Totals totals;
        std::string stdOut;
        std::string stdErr;
        bool aborting;
    };

    struct TestGroupStats {
        TestGroupStats( GroupInfo const& _groupInfo,
                        Totals const& _totals,
                        bool _aborting )
        :   groupInfo( _groupInfo ),
            totals( _totals ),
            aborting( _aborting )
        {}
        TestGroupStats( GroupInfo const& _groupInfo )
        :   groupInfo( _groupInfo ),
            aborting( false )
        {}
        virtual ~TestGroupStats();

#  ifdef CATCH_CONFIG_CPP11_GENERATED_METHODS
        TestGroupStats( TestGroupStats const& )              = default;
        TestGroupStats( TestGroupStats && )                  = default;
        TestGroupStats& operator = ( TestGroupStats const& ) = default;
        TestGroupStats& operator = ( TestGroupStats && )     = default;
#  endif

        GroupInfo groupInfo;
        Totals totals;
        bool aborting;
    };

    struct TestRunStats {
        TestRunStats(   TestRunInfo const& _runInfo,
                        Totals const& _totals,
                        bool _aborting )
        :   runInfo( _runInfo ),
            totals( _totals ),
            aborting( _aborting )
        {}
        virtual ~TestRunStats();

#  ifndef CATCH_CONFIG_CPP11_GENERATED_METHODS
        TestRunStats( TestRunStats const& _other )
        :   runInfo( _other.runInfo ),
            totals( _other.totals ),
            aborting( _other.aborting )
        {}
#  else
        TestRunStats( TestRunStats const& )              = default;
        TestRunStats( TestRunStats && )                  = default;
        TestRunStats& operator = ( TestRunStats const& ) = default;
        TestRunStats& operator = ( TestRunStats && )     = default;
#  endif

        TestRunInfo runInfo;
        Totals totals;
        bool aborting;
    };

    class MultipleReporters;

    struct IStreamingReporter : IShared {
        virtual ~IStreamingReporter();

        // Implementing class must also provide the following static method:
        // static std::string getDescription();

        virtual ReporterPreferences getPreferences() const = 0;

        virtual void noMatchingTestCases( std::string const& spec ) = 0;

        virtual void testRunStarting( TestRunInfo const& testRunInfo ) = 0;
        virtual void testGroupStarting( GroupInfo const& groupInfo ) = 0;

        virtual void testCaseStarting( TestCaseInfo const& testInfo ) = 0;
        virtual void sectionStarting( SectionInfo const& sectionInfo ) = 0;

        virtual void assertionStarting( AssertionInfo const& assertionInfo ) = 0;

        // The return value indicates if the messages buffer should be cleared:
        virtual bool assertionEnded( AssertionStats const& assertionStats ) = 0;

        virtual void sectionEnded( SectionStats const& sectionStats ) = 0;
        virtual void testCaseEnded( TestCaseStats const& testCaseStats ) = 0;
        virtual void testGroupEnded( TestGroupStats const& testGroupStats ) = 0;
        virtual void testRunEnded( TestRunStats const& testRunStats ) = 0;

        virtual void skipTest( TestCaseInfo const& testInfo ) = 0;

        virtual MultipleReporters* tryAsMulti() { return CATCH_NULL; }
    };

    struct IReporterFactory : IShared {
        virtual ~IReporterFactory();
        virtual IStreamingReporter* create( ReporterConfig const& config ) const = 0;
        virtual std::string getDescription() const = 0;
    };

    struct IReporterRegistry {
        typedef std::map<std::string, Ptr<IReporterFactory> > FactoryMap;
        typedef std::vector<Ptr<IReporterFactory> > Listeners;

        virtual ~IReporterRegistry();
        virtual IStreamingReporter* create( std::string const& name, Ptr<IConfig const> const& config ) const = 0;
        virtual FactoryMap const& getFactories() const = 0;
        virtual Listeners const& getListeners() const = 0;
    };

    Ptr<IStreamingReporter> addReporter( Ptr<IStreamingReporter> const& existingReporter, Ptr<IStreamingReporter> const& additionalReporter );

}

#include <limits>
#include <algorithm>

namespace Catch {

    inline std::size_t listTests( Config const& config ) {

        TestSpec testSpec = config.testSpec();
        if( config.testSpec().hasFilters() )
            Catch::cout() << "Matching test cases:\n";
        else {
            Catch::cout() << "All available test cases:\n";
            testSpec = TestSpecParser( ITagAliasRegistry::get() ).parse( "*" ).testSpec();
        }

        std::size_t matchedTests = 0;
        TextAttributes nameAttr, tagsAttr;
        nameAttr.setInitialIndent( 2 ).setIndent( 4 );
        tagsAttr.setIndent( 6 );

        std::vector<TestCase> matchedTestCases = filterTests( getAllTestCasesSorted( config ), testSpec, config );
        for( std::vector<TestCase>::const_iterator it = matchedTestCases.begin(), itEnd = matchedTestCases.end();
                it != itEnd;
                ++it ) {
            matchedTests++;
            TestCaseInfo const& testCaseInfo = it->getTestCaseInfo();
            Colour::Code colour = testCaseInfo.isHidden()
                ? Colour::SecondaryText
                : Colour::None;
            Colour colourGuard( colour );

            Catch::cout() << Text( testCaseInfo.name, nameAttr ) << std::endl;
            if( !testCaseInfo.tags.empty() )
                Catch::cout() << Text( testCaseInfo.tagsAsString, tagsAttr ) << std::endl;
        }

        if( !config.testSpec().hasFilters() )
            Catch::cout() << pluralise( matchedTests, "test case" ) << "\n" << std::endl;
        else
            Catch::cout() << pluralise( matchedTests, "matching test case" ) << "\n" << std::endl;
        return matchedTests;
    }

    inline std::size_t listTestsNamesOnly( Config const& config ) {
        TestSpec testSpec = config.testSpec();
        if( !config.testSpec().hasFilters() )
            testSpec = TestSpecParser( ITagAliasRegistry::get() ).parse( "*" ).testSpec();
        std::size_t matchedTests = 0;
        std::vector<TestCase> matchedTestCases = filterTests( getAllTestCasesSorted( config ), testSpec, config );
        for( std::vector<TestCase>::const_iterator it = matchedTestCases.begin(), itEnd = matchedTestCases.end();
                it != itEnd;
                ++it ) {
            matchedTests++;
            TestCaseInfo const& testCaseInfo = it->getTestCaseInfo();
            Catch::cout() << testCaseInfo.name << std::endl;
        }
        return matchedTests;
    }

    struct TagInfo {
        TagInfo() : count ( 0 ) {}
        void add( std::string const& spelling ) {
            ++count;
            spellings.insert( spelling );
        }
        std::string all() const {
            std::string out;
            for( std::set<std::string>::const_iterator it = spellings.begin(), itEnd = spellings.end();
                        it != itEnd;
                        ++it )
                out += "[" + *it + "]";
            return out;
        }
        std::set<std::string> spellings;
        std::size_t count;
    };

    inline std::size_t listTags( Config const& config ) {
        TestSpec testSpec = config.testSpec();
        if( config.testSpec().hasFilters() )
            Catch::cout() << "Tags for matching test cases:\n";
        else {
            Catch::cout() << "All available tags:\n";
            testSpec = TestSpecParser( ITagAliasRegistry::get() ).parse( "*" ).testSpec();
        }

        std::map<std::string, TagInfo> tagCounts;

        std::vector<TestCase> matchedTestCases = filterTests( getAllTestCasesSorted( config ), testSpec, config );
        for( std::vector<TestCase>::const_iterator it = matchedTestCases.begin(), itEnd = matchedTestCases.end();
                it != itEnd;
                ++it ) {
            for( std::set<std::string>::const_iterator  tagIt = it->getTestCaseInfo().tags.begin(),
                                                        tagItEnd = it->getTestCaseInfo().tags.end();
                    tagIt != tagItEnd;
                    ++tagIt ) {
                std::string tagName = *tagIt;
                std::string lcaseTagName = toLower( tagName );
                std::map<std::string, TagInfo>::iterator countIt = tagCounts.find( lcaseTagName );
                if( countIt == tagCounts.end() )
                    countIt = tagCounts.insert( std::make_pair( lcaseTagName, TagInfo() ) ).first;
                countIt->second.add( tagName );
            }
        }

        for( std::map<std::string, TagInfo>::const_iterator countIt = tagCounts.begin(),
                                                            countItEnd = tagCounts.end();
                countIt != countItEnd;
                ++countIt ) {
            std::ostringstream oss;
            oss << "  " << std::setw(2) << countIt->second.count << "  ";
            Text wrapper( countIt->second.all(), TextAttributes()
                                                    .setInitialIndent( 0 )
                                                    .setIndent( oss.str().size() )
                                                    .setWidth( CATCH_CONFIG_CONSOLE_WIDTH-10 ) );
            Catch::cout() << oss.str() << wrapper << "\n";
        }
        Catch::cout() << pluralise( tagCounts.size(), "tag" ) << "\n" << std::endl;
        return tagCounts.size();
    }

    inline std::size_t listReporters( Config const& /*config*/ ) {
        Catch::cout() << "Available reporters:\n";
        IReporterRegistry::FactoryMap const& factories = getRegistryHub().getReporterRegistry().getFactories();
        IReporterRegistry::FactoryMap::const_iterator itBegin = factories.begin(), itEnd = factories.end(), it;
        std::size_t maxNameLen = 0;
        for(it = itBegin; it != itEnd; ++it )
            maxNameLen = (std::max)( maxNameLen, it->first.size() );

        for(it = itBegin; it != itEnd; ++it ) {
            Text wrapper( it->second->getDescription(), TextAttributes()
                                                        .setInitialIndent( 0 )
                                                        .setIndent( 7+maxNameLen )
                                                        .setWidth( CATCH_CONFIG_CONSOLE_WIDTH - maxNameLen-8 ) );
            Catch::cout() << "  "
                    << it->first
                    << ":"
                    << std::string( maxNameLen - it->first.size() + 2, ' ' )
                    << wrapper << "\n";
        }
        Catch::cout() << std::endl;
        return factories.size();
    }

    inline Option<std::size_t> list( Config const& config ) {
        Option<std::size_t> listedCount;
        if( config.listTests() )
            listedCount = listedCount.valueOr(0) + listTests( config );
        if( config.listTestNamesOnly() )
            listedCount = listedCount.valueOr(0) + listTestsNamesOnly( config );
        if( config.listTags() )
            listedCount = listedCount.valueOr(0) + listTags( config );
        if( config.listReporters() )
            listedCount = listedCount.valueOr(0) + listReporters( config );
        return listedCount;
    }

} // end namespace Catch

// #included from: internal/catch_run_context.hpp
#define TWOBLUECUBES_CATCH_RUNNER_IMPL_HPP_INCLUDED

// #included from: catch_test_case_tracker.hpp
#define TWOBLUECUBES_CATCH_TEST_CASE_TRACKER_HPP_INCLUDED

#include <map>
#include <string>
#include <assert.h>
#include <vector>

namespace Catch {
namespace TestCaseTracking {

    struct ITracker : SharedImpl<> {
        virtual ~ITracker();

        // static queries
        virtual std::string name() const = 0;

        // dynamic queries
        virtual bool isComplete() const = 0; // Successfully completed or failed
        virtual bool isSuccessfullyCompleted() const = 0;
        virtual bool isOpen() const = 0; // Started but not complete
        virtual bool hasChildren() const = 0;

        virtual ITracker& parent() = 0;

        // actions
        virtual void close() = 0; // Successfully complete
        virtual void fail() = 0;
        virtual void markAsNeedingAnotherRun() = 0;

        virtual void addChild( Ptr<ITracker> const& child ) = 0;
        virtual ITracker* findChild( std::string const& name ) = 0;
        virtual void openChild() = 0;

        // Debug/ checking
        virtual bool isSectionTracker() const = 0;
        virtual bool isIndexTracker() const = 0;
    };

    class TrackerContext {

        enum RunState {
            NotStarted,
            Executing,
            CompletedCycle
        };

        Ptr<ITracker> m_rootTracker;
        ITracker* m_currentTracker;
        RunState m_runState;

    public:

        static TrackerContext& instance() {
            static TrackerContext s_instance;
            return s_instance;
        }

        TrackerContext()
        :   m_currentTracker( CATCH_NULL ),
            m_runState( NotStarted )
        {}

        ITracker& startRun();

        void endRun() {
            m_rootTracker.reset();
            m_currentTracker = CATCH_NULL;
            m_runState = NotStarted;
        }

        void startCycle() {
            m_currentTracker = m_rootTracker.get();
            m_runState = Executing;
        }
        void completeCycle() {
            m_runState = CompletedCycle;
        }

        bool completedCycle() const {
            return m_runState == CompletedCycle;
        }
        ITracker& currentTracker() {
            return *m_currentTracker;
        }
        void setCurrentTracker( ITracker* tracker ) {
            m_currentTracker = tracker;
        }
    };

    class TrackerBase : public ITracker {
    protected:
        enum CycleState {
            NotStarted,
            Executing,
            ExecutingChildren,
            NeedsAnotherRun,
            CompletedSuccessfully,
            Failed
        };
        class TrackerHasName {
            std::string m_name;
        public:
            TrackerHasName( std::string const& name ) : m_name( name ) {}
            bool operator ()( Ptr<ITracker> const& tracker ) {
                return tracker->name() == m_name;
            }
        };
        typedef std::vector<Ptr<ITracker> > Children;
        std::string m_name;
        TrackerContext& m_ctx;
        ITracker* m_parent;
        Children m_children;
        CycleState m_runState;
    public:
        TrackerBase( std::string const& name, TrackerContext& ctx, ITracker* parent )
        :   m_name( name ),
            m_ctx( ctx ),
            m_parent( parent ),
            m_runState( NotStarted )
        {}
        virtual ~TrackerBase();

        virtual std::string name() const CATCH_OVERRIDE {
            return m_name;
        }
        virtual bool isComplete() const CATCH_OVERRIDE {
            return m_runState == CompletedSuccessfully || m_runState == Failed;
        }
        virtual bool isSuccessfullyCompleted() const CATCH_OVERRIDE {
            return m_runState == CompletedSuccessfully;
        }
        virtual bool isOpen() const CATCH_OVERRIDE {
            return m_runState != NotStarted && !isComplete();
        }
        virtual bool hasChildren() const CATCH_OVERRIDE {
            return !m_children.empty();
        }

        virtual void addChild( Ptr<ITracker> const& child ) CATCH_OVERRIDE {
            m_children.push_back( child );
        }

        virtual ITracker* findChild( std::string const& name ) CATCH_OVERRIDE {
            Children::const_iterator it = std::find_if( m_children.begin(), m_children.end(), TrackerHasName( name ) );
            return( it != m_children.end() )
                ? it->get()
                : CATCH_NULL;
        }
        virtual ITracker& parent() CATCH_OVERRIDE {
            assert( m_parent ); // Should always be non-null except for root
            return *m_parent;
        }

        virtual void openChild() CATCH_OVERRIDE {
            if( m_runState != ExecutingChildren ) {
                m_runState = ExecutingChildren;
                if( m_parent )
                    m_parent->openChild();
            }
        }

        virtual bool isSectionTracker() const CATCH_OVERRIDE { return false; }
        virtual bool isIndexTracker() const CATCH_OVERRIDE { return false; }

        void open() {
            m_runState = Executing;
            moveToThis();
            if( m_parent )
                m_parent->openChild();
        }

        virtual void close() CATCH_OVERRIDE {

            // Close any still open children (e.g. generators)
            while( &m_ctx.currentTracker() != this )
                m_ctx.currentTracker().close();

            switch( m_runState ) {
                case NotStarted:
                case CompletedSuccessfully:
                case Failed:
                    throw std::logic_error( "Illogical state" );

                case NeedsAnotherRun:
                    break;;

                case Executing:
                    m_runState = CompletedSuccessfully;
                    break;
                case ExecutingChildren:
                    if( m_children.empty() || m_children.back()->isComplete() )
                        m_runState = CompletedSuccessfully;
                    break;

                default:
                    throw std::logic_error( "Unexpected state" );
            }
            moveToParent();
            m_ctx.completeCycle();
        }
        virtual void fail() CATCH_OVERRIDE {
            m_runState = Failed;
            if( m_parent )
                m_parent->markAsNeedingAnotherRun();
            moveToParent();
            m_ctx.completeCycle();
        }
        virtual void markAsNeedingAnotherRun() CATCH_OVERRIDE {
            m_runState = NeedsAnotherRun;
        }
    private:
        void moveToParent() {
            assert( m_parent );
            m_ctx.setCurrentTracker( m_parent );
        }
        void moveToThis() {
            m_ctx.setCurrentTracker( this );
        }
    };

    class SectionTracker : public TrackerBase {
    public:
        SectionTracker( std::string const& name, TrackerContext& ctx, ITracker* parent )
        :   TrackerBase( name, ctx, parent )
        {}
        virtual ~SectionTracker();

        virtual bool isSectionTracker() const CATCH_OVERRIDE { return true; }

        static SectionTracker& acquire( TrackerContext& ctx, std::string const& name ) {
            SectionTracker* section = CATCH_NULL;

            ITracker& currentTracker = ctx.currentTracker();
            if( ITracker* childTracker = currentTracker.findChild( name ) ) {
                assert( childTracker );
                assert( childTracker->isSectionTracker() );
                section = static_cast<SectionTracker*>( childTracker );
            }
            else {
                section = new SectionTracker( name, ctx, &currentTracker );
                currentTracker.addChild( section );
            }
            if( !ctx.completedCycle() && !section->isComplete() ) {

                section->open();
            }
            return *section;
        }
    };

    class IndexTracker : public TrackerBase {
        int m_size;
        int m_index;
    public:
        IndexTracker( std::string const& name, TrackerContext& ctx, ITracker* parent, int size )
        :   TrackerBase( name, ctx, parent ),
            m_size( size ),
            m_index( -1 )
        {}
        virtual ~IndexTracker();

        virtual bool isIndexTracker() const CATCH_OVERRIDE { return true; }

        static IndexTracker& acquire( TrackerContext& ctx, std::string const& name, int size ) {
            IndexTracker* tracker = CATCH_NULL;

            ITracker& currentTracker = ctx.currentTracker();
            if( ITracker* childTracker = currentTracker.findChild( name ) ) {
                assert( childTracker );
                assert( childTracker->isIndexTracker() );
                tracker = static_cast<IndexTracker*>( childTracker );
            }
            else {
                tracker = new IndexTracker( name, ctx, &currentTracker, size );
                currentTracker.addChild( tracker );
            }

            if( !ctx.completedCycle() && !tracker->isComplete() ) {
                if( tracker->m_runState != ExecutingChildren && tracker->m_runState != NeedsAnotherRun )
                    tracker->moveNext();
                tracker->open();
            }

            return *tracker;
        }

        int index() const { return m_index; }

        void moveNext() {
            m_index++;
            m_children.clear();
        }

        virtual void close() CATCH_OVERRIDE {
            TrackerBase::close();
            if( m_runState == CompletedSuccessfully && m_index < m_size-1 )
                m_runState = Executing;
        }
    };

    inline ITracker& TrackerContext::startRun() {
        m_rootTracker = new SectionTracker( "{root}", *this, CATCH_NULL );
        m_currentTracker = CATCH_NULL;
        m_runState = Executing;
        return *m_rootTracker;
    }

} // namespace TestCaseTracking

using TestCaseTracking::ITracker;
using TestCaseTracking::TrackerContext;
using TestCaseTracking::SectionTracker;
using TestCaseTracking::IndexTracker;

} // namespace Catch

// #included from: catch_fatal_condition.hpp
#define TWOBLUECUBES_CATCH_FATAL_CONDITION_H_INCLUDED

namespace Catch {

    // Report the error condition then exit the process
    inline void fatal( std::string const& message, int exitCode ) {
        IContext& context = Catch::getCurrentContext();
        IResultCapture* resultCapture = context.getResultCapture();
        resultCapture->handleFatalErrorCondition( message );

		if( Catch::alwaysTrue() ) // avoids "no return" warnings
            exit( exitCode );
    }

} // namespace Catch

#if defined ( CATCH_PLATFORM_WINDOWS ) /////////////////////////////////////////

namespace Catch {

    struct FatalConditionHandler {
		void reset() {}
	};

} // namespace Catch

#else // Not Windows - assumed to be POSIX compatible //////////////////////////

#include <signal.h>

namespace Catch {

    struct SignalDefs { int id; const char* name; };
    extern SignalDefs signalDefs[];
    SignalDefs signalDefs[] = {
            { SIGINT,  "SIGINT - Terminal interrupt signal" },
            { SIGILL,  "SIGILL - Illegal instruction signal" },
            { SIGFPE,  "SIGFPE - Floating point error signal" },
            { SIGSEGV, "SIGSEGV - Segmentation violation signal" },
            { SIGTERM, "SIGTERM - Termination request signal" },
            { SIGABRT, "SIGABRT - Abort (abnormal termination) signal" }
        };

    struct FatalConditionHandler {

        static void handleSignal( int sig ) {
            for( std::size_t i = 0; i < sizeof(signalDefs)/sizeof(SignalDefs); ++i )
                if( sig == signalDefs[i].id )
                    fatal( signalDefs[i].name, -sig );
            fatal( "<unknown signal>", -sig );
        }

        FatalConditionHandler() : m_isSet( true ) {
            for( std::size_t i = 0; i < sizeof(signalDefs)/sizeof(SignalDefs); ++i )
                signal( signalDefs[i].id, handleSignal );
        }
        ~FatalConditionHandler() {
            reset();
        }
        void reset() {
            if( m_isSet ) {
                for( std::size_t i = 0; i < sizeof(signalDefs)/sizeof(SignalDefs); ++i )
                    signal( signalDefs[i].id, SIG_DFL );
                m_isSet = false;
            }
        }

        bool m_isSet;
    };

} // namespace Catch

#endif // not Windows

#include <set>
#include <string>

namespace Catch {

    class StreamRedirect {

    public:
        StreamRedirect( std::ostream& stream, std::string& targetString )
        :   m_stream( stream ),
            m_prevBuf( stream.rdbuf() ),
            m_targetString( targetString )
        {
            stream.rdbuf( m_oss.rdbuf() );
        }

        ~StreamRedirect() {
            m_targetString += m_oss.str();
            m_stream.rdbuf( m_prevBuf );
        }

    private:
        std::ostream& m_stream;
        std::streambuf* m_prevBuf;
        std::ostringstream m_oss;
        std::string& m_targetString;
    };

    ///////////////////////////////////////////////////////////////////////////

    class RunContext : public IResultCapture, public IRunner {

        RunContext( RunContext const& );
        void operator =( RunContext const& );

    public:

        explicit RunContext( Ptr<IConfig const> const& _config, Ptr<IStreamingReporter> const& reporter )
        :   m_runInfo( _config->name() ),
            m_context( getCurrentMutableContext() ),
            m_activeTestCase( CATCH_NULL ),
            m_config( _config ),
            m_reporter( reporter )
        {
            m_context.setRunner( this );
            m_context.setConfig( m_config );
            m_context.setResultCapture( this );
            m_reporter->testRunStarting( m_runInfo );
        }

        virtual ~RunContext() {
            m_reporter->testRunEnded( TestRunStats( m_runInfo, m_totals, aborting() ) );
        }

        void testGroupStarting( std::string const& testSpec, std::size_t groupIndex, std::size_t groupsCount ) {
            m_reporter->testGroupStarting( GroupInfo( testSpec, groupIndex, groupsCount ) );
        }
        void testGroupEnded( std::string const& testSpec, Totals const& totals, std::size_t groupIndex, std::size_t groupsCount ) {
            m_reporter->testGroupEnded( TestGroupStats( GroupInfo( testSpec, groupIndex, groupsCount ), totals, aborting() ) );
        }

        Totals runTest( TestCase const& testCase ) {
            Totals prevTotals = m_totals;

            std::string redirectedCout;
            std::string redirectedCerr;

            TestCaseInfo testInfo = testCase.getTestCaseInfo();

            m_reporter->testCaseStarting( testInfo );

            m_activeTestCase = &testCase;

            do {
                m_trackerContext.startRun();
                do {
                    m_trackerContext.startCycle();
                    m_testCaseTracker = &SectionTracker::acquire( m_trackerContext, testInfo.name );
                    runCurrentTest( redirectedCout, redirectedCerr );
                }
                while( !m_testCaseTracker->isSuccessfullyCompleted() && !aborting() );
            }
            // !TBD: deprecated - this will be replaced by indexed trackers
            while( getCurrentContext().advanceGeneratorsForCurrentTest() && !aborting() );

            Totals deltaTotals = m_totals.delta( prevTotals );
            if( testInfo.expectedToFail() && deltaTotals.testCases.passed > 0 ) {
                deltaTotals.assertions.failed++;
                deltaTotals.testCases.passed--;
                deltaTotals.testCases.failed++;
            }
            m_totals.testCases += deltaTotals.testCases;
            m_reporter->testCaseEnded( TestCaseStats(   testInfo,
                                                        deltaTotals,
                                                        redirectedCout,
                                                        redirectedCerr,
                                                        aborting() ) );

            m_activeTestCase = CATCH_NULL;
            m_testCaseTracker = CATCH_NULL;

            return deltaTotals;
        }

        Ptr<IConfig const> config() const {
            return m_config;
        }

    private: // IResultCapture

        virtual void assertionEnded( AssertionResult const& result ) {
            if( result.getResultType() == ResultWas::Ok ) {
                m_totals.assertions.passed++;
            }
            else if( !result.isOk() ) {
                m_totals.assertions.failed++;
            }

            if( m_reporter->assertionEnded( AssertionStats( result, m_messages, m_totals ) ) )
                m_messages.clear();

            // Reset working state
            m_lastAssertionInfo = AssertionInfo( "", m_lastAssertionInfo.lineInfo, "{Unknown expression after the reported line}" , m_lastAssertionInfo.resultDisposition );
            m_lastResult = result;
        }

        virtual bool sectionStarted (
            SectionInfo const& sectionInfo,
            Counts& assertions
        )
        {
            std::ostringstream oss;
            oss << sectionInfo.name << "@" << sectionInfo.lineInfo;

            ITracker& sectionTracker = SectionTracker::acquire( m_trackerContext, oss.str() );
            if( !sectionTracker.isOpen() )
                return false;
            m_activeSections.push_back( &sectionTracker );

            m_lastAssertionInfo.lineInfo = sectionInfo.lineInfo;

            m_reporter->sectionStarting( sectionInfo );

            assertions = m_totals.assertions;

            return true;
        }
        bool testForMissingAssertions( Counts& assertions ) {
            if( assertions.total() != 0 )
                return false;
            if( !m_config->warnAboutMissingAssertions() )
                return false;
            if( m_trackerContext.currentTracker().hasChildren() )
                return false;
            m_totals.assertions.failed++;
            assertions.failed++;
            return true;
        }

        virtual void sectionEnded( SectionEndInfo const& endInfo ) {
            Counts assertions = m_totals.assertions - endInfo.prevAssertions;
            bool missingAssertions = testForMissingAssertions( assertions );

            if( !m_activeSections.empty() ) {
                m_activeSections.back()->close();
                m_activeSections.pop_back();
            }

            m_reporter->sectionEnded( SectionStats( endInfo.sectionInfo, assertions, endInfo.durationInSeconds, missingAssertions ) );
            m_messages.clear();
        }

        virtual void sectionEndedEarly( SectionEndInfo const& endInfo ) {
            if( m_unfinishedSections.empty() )
                m_activeSections.back()->fail();
            else
                m_activeSections.back()->close();
            m_activeSections.pop_back();

            m_unfinishedSections.push_back( endInfo );
        }

        virtual void pushScopedMessage( MessageInfo const& message ) {
            m_messages.push_back( message );
        }

        virtual void popScopedMessage( MessageInfo const& message ) {
            m_messages.erase( std::remove( m_messages.begin(), m_messages.end(), message ), m_messages.end() );
        }

        virtual std::string getCurrentTestName() const {
            return m_activeTestCase
                ? m_activeTestCase->getTestCaseInfo().name
                : "";
        }

        virtual const AssertionResult* getLastResult() const {
            return &m_lastResult;
        }

        virtual void handleFatalErrorCondition( std::string const& message ) {
            ResultBuilder resultBuilder = makeUnexpectedResultBuilder();
            resultBuilder.setResultType( ResultWas::FatalErrorCondition );
            resultBuilder << message;
            resultBuilder.captureExpression();

            handleUnfinishedSections();

            // Recreate section for test case (as we will lose the one that was in scope)
            TestCaseInfo const& testCaseInfo = m_activeTestCase->getTestCaseInfo();
            SectionInfo testCaseSection( testCaseInfo.lineInfo, testCaseInfo.name, testCaseInfo.description );

            Counts assertions;
            assertions.failed = 1;
            SectionStats testCaseSectionStats( testCaseSection, assertions, 0, false );
            m_reporter->sectionEnded( testCaseSectionStats );

            TestCaseInfo testInfo = m_activeTestCase->getTestCaseInfo();

            Totals deltaTotals;
            deltaTotals.testCases.failed = 1;
            m_reporter->testCaseEnded( TestCaseStats(   testInfo,
                                                        deltaTotals,
                                                        "",
                                                        "",
                                                        false ) );
            m_totals.testCases.failed++;
            testGroupEnded( "", m_totals, 1, 1 );
            m_reporter->testRunEnded( TestRunStats( m_runInfo, m_totals, false ) );
        }

    public:
        // !TBD We need to do this another way!
        bool aborting() const {
            return m_totals.assertions.failed == static_cast<std::size_t>( m_config->abortAfter() );
        }

    private:

        void runCurrentTest( std::string& redirectedCout, std::string& redirectedCerr ) {
            TestCaseInfo const& testCaseInfo = m_activeTestCase->getTestCaseInfo();
            SectionInfo testCaseSection( testCaseInfo.lineInfo, testCaseInfo.name, testCaseInfo.description );
            m_reporter->sectionStarting( testCaseSection );
            Counts prevAssertions = m_totals.assertions;
            double duration = 0;
            try {
                m_lastAssertionInfo = AssertionInfo( "TEST_CASE", testCaseInfo.lineInfo, "", ResultDisposition::Normal );

                seedRng( *m_config );

                Timer timer;
                timer.start();
                if( m_reporter->getPreferences().shouldRedirectStdOut ) {
                    StreamRedirect coutRedir( Catch::cout(), redirectedCout );
                    StreamRedirect cerrRedir( Catch::cerr(), redirectedCerr );
                    invokeActiveTestCase();
                }
                else {
                    invokeActiveTestCase();
                }
                duration = timer.getElapsedSeconds();
            }
            catch( TestFailureException& ) {
                // This just means the test was aborted due to failure
            }
            catch(...) {
                makeUnexpectedResultBuilder().useActiveException();
            }
            m_testCaseTracker->close();
            handleUnfinishedSections();
            m_messages.clear();

            Counts assertions = m_totals.assertions - prevAssertions;
            bool missingAssertions = testForMissingAssertions( assertions );

            if( testCaseInfo.okToFail() ) {
                std::swap( assertions.failedButOk, assertions.failed );
                m_totals.assertions.failed -= assertions.failedButOk;
                m_totals.assertions.failedButOk += assertions.failedButOk;
            }

            SectionStats testCaseSectionStats( testCaseSection, assertions, duration, missingAssertions );
            m_reporter->sectionEnded( testCaseSectionStats );
        }

        void invokeActiveTestCase() {
            FatalConditionHandler fatalConditionHandler; // Handle signals
            m_activeTestCase->invoke();
            fatalConditionHandler.reset();
        }

    private:

        ResultBuilder makeUnexpectedResultBuilder() const {
            return ResultBuilder(   m_lastAssertionInfo.macroName.c_str(),
                                    m_lastAssertionInfo.lineInfo,
                                    m_lastAssertionInfo.capturedExpression.c_str(),
                                    m_lastAssertionInfo.resultDisposition );
        }

        void handleUnfinishedSections() {
            // If sections ended prematurely due to an exception we stored their
            // infos here so we can tear them down outside the unwind process.
            for( std::vector<SectionEndInfo>::const_reverse_iterator it = m_unfinishedSections.rbegin(),
                        itEnd = m_unfinishedSections.rend();
                    it != itEnd;
                    ++it )
                sectionEnded( *it );
            m_unfinishedSections.clear();
        }

        TestRunInfo m_runInfo;
        IMutableContext& m_context;
        TestCase const* m_activeTestCase;
        ITracker* m_testCaseTracker;
        ITracker* m_currentSectionTracker;
        AssertionResult m_lastResult;

        Ptr<IConfig const> m_config;
        Totals m_totals;
        Ptr<IStreamingReporter> m_reporter;
        std::vector<MessageInfo> m_messages;
        AssertionInfo m_lastAssertionInfo;
        std::vector<SectionEndInfo> m_unfinishedSections;
        std::vector<ITracker*> m_activeSections;
        TrackerContext m_trackerContext;
    };

    IResultCapture& getResultCapture() {
        if( IResultCapture* capture = getCurrentContext().getResultCapture() )
            return *capture;
        else
            throw std::logic_error( "No result capture instance" );
    }

} // end namespace Catch

// #included from: internal/catch_version.h
#define TWOBLUECUBES_CATCH_VERSION_H_INCLUDED

namespace Catch {

    // Versioning information
    struct Version {
        Version(    unsigned int _majorVersion,
                    unsigned int _minorVersion,
                    unsigned int _patchNumber,
                    std::string const& _branchName,
                    unsigned int _buildNumber );

        unsigned int const majorVersion;
        unsigned int const minorVersion;
        unsigned int const patchNumber;

        // buildNumber is only used if branchName is not null
        std::string const branchName;
        unsigned int const buildNumber;

        friend std::ostream& operator << ( std::ostream& os, Version const& version );

    private:
        void operator=( Version const& );
    };

    extern Version libraryVersion;
}

#include <fstream>
#include <stdlib.h>
#include <limits>

namespace Catch {

    Ptr<IStreamingReporter> createReporter( std::string const& reporterName, Ptr<Config> const& config ) {
        Ptr<IStreamingReporter> reporter = getRegistryHub().getReporterRegistry().create( reporterName, config.get() );
        if( !reporter ) {
            std::ostringstream oss;
            oss << "No reporter registered with name: '" << reporterName << "'";
            throw std::domain_error( oss.str() );
        }
        return reporter;
    }

    Ptr<IStreamingReporter> makeReporter( Ptr<Config> const& config ) {
        std::vector<std::string> reporters = config->getReporterNames();
        if( reporters.empty() )
            reporters.push_back( "console" );

        Ptr<IStreamingReporter> reporter;
        for( std::vector<std::string>::const_iterator it = reporters.begin(), itEnd = reporters.end();
                it != itEnd;
                ++it )
            reporter = addReporter( reporter, createReporter( *it, config ) );
        return reporter;
    }
    Ptr<IStreamingReporter> addListeners( Ptr<IConfig const> const& config, Ptr<IStreamingReporter> reporters ) {
        IReporterRegistry::Listeners listeners = getRegistryHub().getReporterRegistry().getListeners();
        for( IReporterRegistry::Listeners::const_iterator it = listeners.begin(), itEnd = listeners.end();
                it != itEnd;
                ++it )
            reporters = addReporter(reporters, (*it)->create( ReporterConfig( config ) ) );
        return reporters;
    }

    Totals runTests( Ptr<Config> const& config ) {

        Ptr<IConfig const> iconfig = config.get();

        Ptr<IStreamingReporter> reporter = makeReporter( config );
        reporter = addListeners( iconfig, reporter );

        RunContext context( iconfig, reporter );

        Totals totals;

        context.testGroupStarting( config->name(), 1, 1 );

        TestSpec testSpec = config->testSpec();
        if( !testSpec.hasFilters() )
            testSpec = TestSpecParser( ITagAliasRegistry::get() ).parse( "~[.]" ).testSpec(); // All not hidden tests

        std::vector<TestCase> const& allTestCases = getAllTestCasesSorted( *iconfig );
        for( std::vector<TestCase>::const_iterator it = allTestCases.begin(), itEnd = allTestCases.end();
                it != itEnd;
                ++it ) {
            if( !context.aborting() && matchTest( *it, testSpec, *iconfig ) )
                totals += context.runTest( *it );
            else
                reporter->skipTest( *it );
        }

        context.testGroupEnded( iconfig->name(), totals, 1, 1 );
        return totals;
    }

    void applyFilenamesAsTags( IConfig const& config ) {
        std::vector<TestCase> const& tests = getAllTestCasesSorted( config );
        for(std::size_t i = 0; i < tests.size(); ++i ) {
            TestCase& test = const_cast<TestCase&>( tests[i] );
            std::set<std::string> tags = test.tags;

            std::string filename = test.lineInfo.file;
            std::string::size_type lastSlash = filename.find_last_of( "\\/" );
            if( lastSlash != std::string::npos )
                filename = filename.substr( lastSlash+1 );

            std::string::size_type lastDot = filename.find_last_of( "." );
            if( lastDot != std::string::npos )
                filename = filename.substr( 0, lastDot );

            tags.insert( "#" + filename );
            setTags( test, tags );
        }
    }

    class Session : NonCopyable {
        static bool alreadyInstantiated;

    public:

        struct OnUnusedOptions { enum DoWhat { Ignore, Fail }; };

        Session()
        : m_cli( makeCommandLineParser() ) {
            if( alreadyInstantiated ) {
                std::string msg = "Only one instance of Catch::Session can ever be used";
                Catch::cerr() << msg << std::endl;
                throw std::logic_error( msg );
            }
            alreadyInstantiated = true;
        }
        ~Session() {
            Catch::cleanUp();
        }

        void showHelp( std::string const& processName ) {
            Catch::cout() << "\nCatch v" << libraryVersion << "\n";

            m_cli.usage( Catch::cout(), processName );
            Catch::cout() << "For more detail usage please see the project docs\n" << std::endl;
        }

        int applyCommandLine( int argc, char const* const* const argv, OnUnusedOptions::DoWhat unusedOptionBehaviour = OnUnusedOptions::Fail ) {
            try {
                m_cli.setThrowOnUnrecognisedTokens( unusedOptionBehaviour == OnUnusedOptions::Fail );
                m_unusedTokens = m_cli.parseInto( Clara::argsToVector( argc, argv ), m_configData );
                if( m_configData.showHelp )
                    showHelp( m_configData.processName );
                m_config.reset();
            }
            catch( std::exception& ex ) {
                {
                    Colour colourGuard( Colour::Red );
                    Catch::cerr()
                        << "\nError(s) in input:\n"
                        << Text( ex.what(), TextAttributes().setIndent(2) )
                        << "\n\n";
                }
                m_cli.usage( Catch::cout(), m_configData.processName );
                return (std::numeric_limits<int>::max)();
            }
            return 0;
        }

        void useConfigData( ConfigData const& _configData ) {
            m_configData = _configData;
            m_config.reset();
        }

        int run( int argc, char const* const* const argv ) {

            int returnCode = applyCommandLine( argc, argv );
            if( returnCode == 0 )
                returnCode = run();
            return returnCode;
        }

        int run() {
            if( m_configData.showHelp )
                return 0;

            try
            {
                config(); // Force config to be constructed

                seedRng( *m_config );

                if( m_configData.filenamesAsTags )
                    applyFilenamesAsTags( *m_config );

                // Handle list request
                if( Option<std::size_t> listed = list( config() ) )
                    return static_cast<int>( *listed );

                return static_cast<int>( runTests( m_config ).assertions.failed );
            }
            catch( std::exception& ex ) {
                Catch::cerr() << ex.what() << std::endl;
                return (std::numeric_limits<int>::max)();
            }
        }

        Clara::CommandLine<ConfigData> const& cli() const {
            return m_cli;
        }
        std::vector<Clara::Parser::Token> const& unusedTokens() const {
            return m_unusedTokens;
        }
        ConfigData& configData() {
            return m_configData;
        }
        Config& config() {
            if( !m_config )
                m_config = new Config( m_configData );
            return *m_config;
        }
    private:
        Clara::CommandLine<ConfigData> m_cli;
        std::vector<Clara::Parser::Token> m_unusedTokens;
        ConfigData m_configData;
        Ptr<Config> m_config;
    };

    bool Session::alreadyInstantiated = false;

} // end namespace Catch

// #included from: catch_registry_hub.hpp
#define TWOBLUECUBES_CATCH_REGISTRY_HUB_HPP_INCLUDED

// #included from: catch_test_case_registry_impl.hpp
#define TWOBLUECUBES_CATCH_TEST_CASE_REGISTRY_IMPL_HPP_INCLUDED

#include <vector>
#include <set>
#include <sstream>
#include <iostream>
#include <algorithm>

#ifdef CATCH_CPP14_OR_GREATER
#include <random>
#endif

namespace Catch {

    struct RandomNumberGenerator {
        typedef int result_type;

        result_type operator()( result_type n ) const { return std::rand() % n; }

#ifdef CATCH_CPP14_OR_GREATER
        static constexpr result_type min() { return 0; }
        static constexpr result_type max() { return 1000000; }
        result_type operator()() const { return std::rand() % max(); }
#endif
        template<typename V>
        static void shuffle( V& vector ) {
            RandomNumberGenerator rng;
#ifdef CATCH_CPP14_OR_GREATER
            std::shuffle( vector.begin(), vector.end(), rng );
#else
            std::random_shuffle( vector.begin(), vector.end(), rng );
#endif
        }
    };

    inline std::vector<TestCase> sortTests( IConfig const& config, std::vector<TestCase> const& unsortedTestCases ) {

        std::vector<TestCase> sorted = unsortedTestCases;

        switch( config.runOrder() ) {
            case RunTests::InLexicographicalOrder:
                std::sort( sorted.begin(), sorted.end() );
                break;
            case RunTests::InRandomOrder:
                {
                    seedRng( config );
                    RandomNumberGenerator::shuffle( sorted );
                }
                break;
            case RunTests::InDeclarationOrder:
                // already in declaration order
                break;
        }
        return sorted;
    }
    bool matchTest( TestCase const& testCase, TestSpec const& testSpec, IConfig const& config ) {
        return testSpec.matches( testCase ) && ( config.allowThrows() || !testCase.throws() );
    }

    void enforceNoDuplicateTestCases( std::vector<TestCase> const& functions ) {
        std::set<TestCase> seenFunctions;
        for( std::vector<TestCase>::const_iterator it = functions.begin(), itEnd = functions.end();
            it != itEnd;
            ++it ) {
            std::pair<std::set<TestCase>::const_iterator, bool> prev = seenFunctions.insert( *it );
            if( !prev.second ) {
                std::ostringstream ss;

                ss  << Colour( Colour::Red )
                    << "error: TEST_CASE( \"" << it->name << "\" ) already defined.\n"
                    << "\tFirst seen at " << prev.first->getTestCaseInfo().lineInfo << "\n"
                    << "\tRedefined at " << it->getTestCaseInfo().lineInfo << std::endl;

                throw std::runtime_error(ss.str());
            }
        }
    }

    std::vector<TestCase> filterTests( std::vector<TestCase> const& testCases, TestSpec const& testSpec, IConfig const& config ) {
        std::vector<TestCase> filtered;
        filtered.reserve( testCases.size() );
        for( std::vector<TestCase>::const_iterator it = testCases.begin(), itEnd = testCases.end();
                it != itEnd;
                ++it )
            if( matchTest( *it, testSpec, config ) )
                filtered.push_back( *it );
        return filtered;
    }
    std::vector<TestCase> const& getAllTestCasesSorted( IConfig const& config ) {
        return getRegistryHub().getTestCaseRegistry().getAllTestsSorted( config );
    }

    class TestRegistry : public ITestCaseRegistry {
    public:
        TestRegistry()
        :   m_currentSortOrder( RunTests::InDeclarationOrder ),
            m_unnamedCount( 0 )
        {}
        virtual ~TestRegistry();

        virtual void registerTest( TestCase const& testCase ) {
            std::string name = testCase.getTestCaseInfo().name;
            if( name == "" ) {
                std::ostringstream oss;
                oss << "Anonymous test case " << ++m_unnamedCount;
                return registerTest( testCase.withName( oss.str() ) );
            }
            m_functions.push_back( testCase );
        }

        virtual std::vector<TestCase> const& getAllTests() const {
            return m_functions;
        }
        virtual std::vector<TestCase> const& getAllTestsSorted( IConfig const& config ) const {
            if( m_sortedFunctions.empty() )
                enforceNoDuplicateTestCases( m_functions );

            if(  m_currentSortOrder != config.runOrder() || m_sortedFunctions.empty() ) {
                m_sortedFunctions = sortTests( config, m_functions );
                m_currentSortOrder = config.runOrder();
            }
            return m_sortedFunctions;
        }

    private:
        std::vector<TestCase> m_functions;
        mutable RunTests::InWhatOrder m_currentSortOrder;
        mutable std::vector<TestCase> m_sortedFunctions;
        size_t m_unnamedCount;
        std::ios_base::Init m_ostreamInit; // Forces cout/ cerr to be initialised
    };

    ///////////////////////////////////////////////////////////////////////////

    class FreeFunctionTestCase : public SharedImpl<ITestCase> {
    public:

        FreeFunctionTestCase( TestFunction fun ) : m_fun( fun ) {}

        virtual void invoke() const {
            m_fun();
        }

    private:
        virtual ~FreeFunctionTestCase();

        TestFunction m_fun;
    };

    inline std::string extractClassName( std::string const& classOrQualifiedMethodName ) {
        std::string className = classOrQualifiedMethodName;
        if( startsWith( className, "&" ) )
        {
            std::size_t lastColons = className.rfind( "::" );
            std::size_t penultimateColons = className.rfind( "::", lastColons-1 );
            if( penultimateColons == std::string::npos )
                penultimateColons = 1;
            className = className.substr( penultimateColons, lastColons-penultimateColons );
        }
        return className;
    }

    void registerTestCase
        (   ITestCase* testCase,
            char const* classOrQualifiedMethodName,
            NameAndDesc const& nameAndDesc,
            SourceLineInfo const& lineInfo ) {

        getMutableRegistryHub().registerTest
            ( makeTestCase
                (   testCase,
                    extractClassName( classOrQualifiedMethodName ),
                    nameAndDesc.name,
                    nameAndDesc.description,
                    lineInfo ) );
    }
    void registerTestCaseFunction
        (   TestFunction function,
            SourceLineInfo const& lineInfo,
            NameAndDesc const& nameAndDesc ) {
        registerTestCase( new FreeFunctionTestCase( function ), "", nameAndDesc, lineInfo );
    }

    ///////////////////////////////////////////////////////////////////////////

    AutoReg::AutoReg
        (   TestFunction function,
            SourceLineInfo const& lineInfo,
            NameAndDesc const& nameAndDesc ) {
        registerTestCaseFunction( function, lineInfo, nameAndDesc );
    }

    AutoReg::~AutoReg() {}

} // end namespace Catch

// #included from: catch_reporter_registry.hpp
#define TWOBLUECUBES_CATCH_REPORTER_REGISTRY_HPP_INCLUDED

#include <map>

namespace Catch {

    class ReporterRegistry : public IReporterRegistry {

    public:

        virtual ~ReporterRegistry() CATCH_OVERRIDE {}

        virtual IStreamingReporter* create( std::string const& name, Ptr<IConfig const> const& config ) const CATCH_OVERRIDE {
            FactoryMap::const_iterator it =  m_factories.find( name );
            if( it == m_factories.end() )
                return CATCH_NULL;
            return it->second->create( ReporterConfig( config ) );
        }

        void registerReporter( std::string const& name, Ptr<IReporterFactory> const& factory ) {
            m_factories.insert( std::make_pair( name, factory ) );
        }
        void registerListener( Ptr<IReporterFactory> const& factory ) {
            m_listeners.push_back( factory );
        }

        virtual FactoryMap const& getFactories() const CATCH_OVERRIDE {
            return m_factories;
        }
        virtual Listeners const& getListeners() const CATCH_OVERRIDE {
            return m_listeners;
        }

    private:
        FactoryMap m_factories;
        Listeners m_listeners;
    };
}

// #included from: catch_exception_translator_registry.hpp
#define TWOBLUECUBES_CATCH_EXCEPTION_TRANSLATOR_REGISTRY_HPP_INCLUDED

#ifdef __OBJC__
#import "Foundation/Foundation.h"
#endif

namespace Catch {

    class ExceptionTranslatorRegistry : public IExceptionTranslatorRegistry {
    public:
        ~ExceptionTranslatorRegistry() {
            deleteAll( m_translators );
        }

        virtual void registerTranslator( const IExceptionTranslator* translator ) {
            m_translators.push_back( translator );
        }

        virtual std::string translateActiveException() const {
            try {
#ifdef __OBJC__
                // In Objective-C try objective-c exceptions first
                @try {
                    return tryTranslators();
                }
                @catch (NSException *exception) {
                    return Catch::toString( [exception description] );
                }
#else
                return tryTranslators();
#endif
            }
            catch( TestFailureException& ) {
                throw;
            }
            catch( std::exception& ex ) {
                return ex.what();
            }
            catch( std::string& msg ) {
                return msg;
            }
            catch( const char* msg ) {
                return msg;
            }
            catch(...) {
                return "Unknown exception";
            }
        }

        std::string tryTranslators() const {
            if( m_translators.empty() )
                throw;
            else
                return m_translators[0]->translate( m_translators.begin()+1, m_translators.end() );
        }

    private:
        std::vector<const IExceptionTranslator*> m_translators;
    };
}

namespace Catch {

    namespace {

        class RegistryHub : public IRegistryHub, public IMutableRegistryHub {

            RegistryHub( RegistryHub const& );
            void operator=( RegistryHub const& );

        public: // IRegistryHub
            RegistryHub() {
            }
            virtual IReporterRegistry const& getReporterRegistry() const CATCH_OVERRIDE {
                return m_reporterRegistry;
            }
            virtual ITestCaseRegistry const& getTestCaseRegistry() const CATCH_OVERRIDE {
                return m_testCaseRegistry;
            }
            virtual IExceptionTranslatorRegistry& getExceptionTranslatorRegistry() CATCH_OVERRIDE {
                return m_exceptionTranslatorRegistry;
            }

        public: // IMutableRegistryHub
            virtual void registerReporter( std::string const& name, Ptr<IReporterFactory> const& factory ) CATCH_OVERRIDE {
                m_reporterRegistry.registerReporter( name, factory );
            }
            virtual void registerListener( Ptr<IReporterFactory> const& factory ) CATCH_OVERRIDE {
                m_reporterRegistry.registerListener( factory );
            }
            virtual void registerTest( TestCase const& testInfo ) CATCH_OVERRIDE {
                m_testCaseRegistry.registerTest( testInfo );
            }
            virtual void registerTranslator( const IExceptionTranslator* translator ) CATCH_OVERRIDE {
                m_exceptionTranslatorRegistry.registerTranslator( translator );
            }

        private:
            TestRegistry m_testCaseRegistry;
            ReporterRegistry m_reporterRegistry;
            ExceptionTranslatorRegistry m_exceptionTranslatorRegistry;
        };

        // Single, global, instance
        inline RegistryHub*& getTheRegistryHub() {
            static RegistryHub* theRegistryHub = CATCH_NULL;
            if( !theRegistryHub )
                theRegistryHub = new RegistryHub();
            return theRegistryHub;
        }
    }

    IRegistryHub& getRegistryHub() {
        return *getTheRegistryHub();
    }
    IMutableRegistryHub& getMutableRegistryHub() {
        return *getTheRegistryHub();
    }
    void cleanUp() {
        delete getTheRegistryHub();
        getTheRegistryHub() = CATCH_NULL;
        cleanUpContext();
    }
    std::string translateActiveException() {
        return getRegistryHub().getExceptionTranslatorRegistry().translateActiveException();
    }

} // end namespace Catch

// #included from: catch_notimplemented_exception.hpp
#define TWOBLUECUBES_CATCH_NOTIMPLEMENTED_EXCEPTION_HPP_INCLUDED

#include <ostream>

namespace Catch {

    NotImplementedException::NotImplementedException( SourceLineInfo const& lineInfo )
    :   m_lineInfo( lineInfo ) {
        std::ostringstream oss;
        oss << lineInfo << ": function ";
        oss << "not implemented";
        m_what = oss.str();
    }

    const char* NotImplementedException::what() const CATCH_NOEXCEPT {
        return m_what.c_str();
    }

} // end namespace Catch

// #included from: catch_context_impl.hpp
#define TWOBLUECUBES_CATCH_CONTEXT_IMPL_HPP_INCLUDED

// #included from: catch_stream.hpp
#define TWOBLUECUBES_CATCH_STREAM_HPP_INCLUDED

#include <stdexcept>
#include <cstdio>
#include <iostream>

namespace Catch {

    template<typename WriterF, size_t bufferSize=256>
    class StreamBufImpl : public StreamBufBase {
        char data[bufferSize];
        WriterF m_writer;

    public:
        StreamBufImpl() {
            setp( data, data + sizeof(data) );
        }

        ~StreamBufImpl() CATCH_NOEXCEPT {
            sync();
        }

    private:
        int overflow( int c ) {
            sync();

            if( c != EOF ) {
                if( pbase() == epptr() )
                    m_writer( std::string( 1, static_cast<char>( c ) ) );
                else
                    sputc( static_cast<char>( c ) );
            }
            return 0;
        }

        int sync() {
            if( pbase() != pptr() ) {
                m_writer( std::string( pbase(), static_cast<std::string::size_type>( pptr() - pbase() ) ) );
                setp( pbase(), epptr() );
            }
            return 0;
        }
    };

    ///////////////////////////////////////////////////////////////////////////

    FileStream::FileStream( std::string const& filename ) {
        m_ofs.open( filename.c_str() );
        if( m_ofs.fail() ) {
            std::ostringstream oss;
            oss << "Unable to open file: '" << filename << "'";
            throw std::domain_error( oss.str() );
        }
    }

    std::ostream& FileStream::stream() const {
        return m_ofs;
    }

    struct OutputDebugWriter {

        void operator()( std::string const&str ) {
            writeToDebugConsole( str );
        }
    };

    DebugOutStream::DebugOutStream()
    :   m_streamBuf( new StreamBufImpl<OutputDebugWriter>() ),
        m_os( m_streamBuf.get() )
    {}

    std::ostream& DebugOutStream::stream() const {
        return m_os;
    }

    // Store the streambuf from cout up-front because
    // cout may get redirected when running tests
    CoutStream::CoutStream()
    :   m_os( Catch::cout().rdbuf() )
    {}

    std::ostream& CoutStream::stream() const {
        return m_os;
    }

#ifndef CATCH_CONFIG_NOSTDOUT // If you #define this you must implement these functions
    std::ostream& cout() {
        return std::cout;
    }
    std::ostream& cerr() {
        return std::cerr;
    }
#endif
}

namespace Catch {

    class Context : public IMutableContext {

        Context() : m_config( CATCH_NULL ), m_runner( CATCH_NULL ), m_resultCapture( CATCH_NULL ) {}
        Context( Context const& );
        void operator=( Context const& );

    public: // IContext
        virtual IResultCapture* getResultCapture() {
            return m_resultCapture;
        }
        virtual IRunner* getRunner() {
            return m_runner;
        }
        virtual size_t getGeneratorIndex( std::string const& fileInfo, size_t totalSize ) {
            return getGeneratorsForCurrentTest()
            .getGeneratorInfo( fileInfo, totalSize )
            .getCurrentIndex();
        }
        virtual bool advanceGeneratorsForCurrentTest() {
            IGeneratorsForTest* generators = findGeneratorsForCurrentTest();
            return generators && generators->moveNext();
        }

        virtual Ptr<IConfig const> getConfig() const {
            return m_config;
        }

    public: // IMutableContext
        virtual void setResultCapture( IResultCapture* resultCapture ) {
            m_resultCapture = resultCapture;
        }
        virtual void setRunner( IRunner* runner ) {
            m_runner = runner;
        }
        virtual void setConfig( Ptr<IConfig const> const& config ) {
            m_config = config;
        }

        friend IMutableContext& getCurrentMutableContext();

    private:
        IGeneratorsForTest* findGeneratorsForCurrentTest() {
            std::string testName = getResultCapture()->getCurrentTestName();

            std::map<std::string, IGeneratorsForTest*>::const_iterator it =
                m_generatorsByTestName.find( testName );
            return it != m_generatorsByTestName.end()
                ? it->second
                : CATCH_NULL;
        }

        IGeneratorsForTest& getGeneratorsForCurrentTest() {
            IGeneratorsForTest* generators = findGeneratorsForCurrentTest();
            if( !generators ) {
                std::string testName = getResultCapture()->getCurrentTestName();
                generators = createGeneratorsForTest();
                m_generatorsByTestName.insert( std::make_pair( testName, generators ) );
            }
            return *generators;
        }

    private:
        Ptr<IConfig const> m_config;
        IRunner* m_runner;
        IResultCapture* m_resultCapture;
        std::map<std::string, IGeneratorsForTest*> m_generatorsByTestName;
    };

    namespace {
        Context* currentContext = CATCH_NULL;
    }
    IMutableContext& getCurrentMutableContext() {
        if( !currentContext )
            currentContext = new Context();
        return *currentContext;
    }
    IContext& getCurrentContext() {
        return getCurrentMutableContext();
    }

    void cleanUpContext() {
        delete currentContext;
        currentContext = CATCH_NULL;
    }
}

// #included from: catch_console_colour_impl.hpp
#define TWOBLUECUBES_CATCH_CONSOLE_COLOUR_IMPL_HPP_INCLUDED

namespace Catch {
    namespace {

        struct IColourImpl {
            virtual ~IColourImpl() {}
            virtual void use( Colour::Code _colourCode ) = 0;
        };

        struct NoColourImpl : IColourImpl {
            void use( Colour::Code ) {}

            static IColourImpl* instance() {
                static NoColourImpl s_instance;
                return &s_instance;
            }
        };

    } // anon namespace
} // namespace Catch

#if !defined( CATCH_CONFIG_COLOUR_NONE ) && !defined( CATCH_CONFIG_COLOUR_WINDOWS ) && !defined( CATCH_CONFIG_COLOUR_ANSI )
#   ifdef CATCH_PLATFORM_WINDOWS
#       define CATCH_CONFIG_COLOUR_WINDOWS
#   else
#       define CATCH_CONFIG_COLOUR_ANSI
#   endif
#endif

#if defined ( CATCH_CONFIG_COLOUR_WINDOWS ) /////////////////////////////////////////

#ifndef NOMINMAX
#define NOMINMAX
#endif

#ifdef __AFXDLL
#include <AfxWin.h>
#else
#include <windows.h>
#endif

namespace Catch {
namespace {

    class Win32ColourImpl : public IColourImpl {
    public:
        Win32ColourImpl() : stdoutHandle( GetStdHandle(STD_OUTPUT_HANDLE) )
        {
            CONSOLE_SCREEN_BUFFER_INFO csbiInfo;
            GetConsoleScreenBufferInfo( stdoutHandle, &csbiInfo );
            originalForegroundAttributes = csbiInfo.wAttributes & ~( BACKGROUND_GREEN | BACKGROUND_RED | BACKGROUND_BLUE | BACKGROUND_INTENSITY );
            originalBackgroundAttributes = csbiInfo.wAttributes & ~( FOREGROUND_GREEN | FOREGROUND_RED | FOREGROUND_BLUE | FOREGROUND_INTENSITY );
        }

        virtual void use( Colour::Code _colourCode ) {
            switch( _colourCode ) {
                case Colour::None:      return setTextAttribute( originalForegroundAttributes );
                case Colour::White:     return setTextAttribute( FOREGROUND_GREEN | FOREGROUND_RED | FOREGROUND_BLUE );
                case Colour::Red:       return setTextAttribute( FOREGROUND_RED );
                case Colour::Green:     return setTextAttribute( FOREGROUND_GREEN );
                case Colour::Blue:      return setTextAttribute( FOREGROUND_BLUE );
                case Colour::Cyan:      return setTextAttribute( FOREGROUND_BLUE | FOREGROUND_GREEN );
                case Colour::Yellow:    return setTextAttribute( FOREGROUND_RED | FOREGROUND_GREEN );
                case Colour::Grey:      return setTextAttribute( 0 );

                case Colour::LightGrey:     return setTextAttribute( FOREGROUND_INTENSITY );
                case Colour::BrightRed:     return setTextAttribute( FOREGROUND_INTENSITY | FOREGROUND_RED );
                case Colour::BrightGreen:   return setTextAttribute( FOREGROUND_INTENSITY | FOREGROUND_GREEN );
                case Colour::BrightWhite:   return setTextAttribute( FOREGROUND_INTENSITY | FOREGROUND_GREEN | FOREGROUND_RED | FOREGROUND_BLUE );

                case Colour::Bright: throw std::logic_error( "not a colour" );
            }
        }

    private:
        void setTextAttribute( WORD _textAttribute ) {
            SetConsoleTextAttribute( stdoutHandle, _textAttribute | originalBackgroundAttributes );
        }
        HANDLE stdoutHandle;
        WORD originalForegroundAttributes;
        WORD originalBackgroundAttributes;
    };

    IColourImpl* platformColourInstance() {
        static Win32ColourImpl s_instance;

        Ptr<IConfig const> config = getCurrentContext().getConfig();
        UseColour::YesOrNo colourMode = config
            ? config->useColour()
            : UseColour::Auto;
        if( colourMode == UseColour::Auto )
            colourMode = !isDebuggerActive()
                ? UseColour::Yes
                : UseColour::No;
        return colourMode == UseColour::Yes
            ? &s_instance
            : NoColourImpl::instance();
    }

} // end anon namespace
} // end namespace Catch

#elif defined( CATCH_CONFIG_COLOUR_ANSI ) //////////////////////////////////////

#include <unistd.h>

namespace Catch {
namespace {

    // use POSIX/ ANSI console terminal codes
    // Thanks to Adam Strzelecki for original contribution
    // (http://github.com/nanoant)
    // https://github.com/philsquared/Catch/pull/131
    class PosixColourImpl : public IColourImpl {
    public:
        virtual void use( Colour::Code _colourCode ) {
            switch( _colourCode ) {
                case Colour::None:
                case Colour::White:     return setColour( "[0m" );
                case Colour::Red:       return setColour( "[0;31m" );
                case Colour::Green:     return setColour( "[0;32m" );
                case Colour::Blue:      return setColour( "[0:34m" );
                case Colour::Cyan:      return setColour( "[0;36m" );
                case Colour::Yellow:    return setColour( "[0;33m" );
                case Colour::Grey:      return setColour( "[1;30m" );

                case Colour::LightGrey:     return setColour( "[0;37m" );
                case Colour::BrightRed:     return setColour( "[1;31m" );
                case Colour::BrightGreen:   return setColour( "[1;32m" );
                case Colour::BrightWhite:   return setColour( "[1;37m" );

                case Colour::Bright: throw std::logic_error( "not a colour" );
            }
        }
        static IColourImpl* instance() {
            static PosixColourImpl s_instance;
            return &s_instance;
        }

    private:
        void setColour( const char* _escapeCode ) {
            Catch::cout() << '\033' << _escapeCode;
        }
    };

    IColourImpl* platformColourInstance() {
        Ptr<IConfig const> config = getCurrentContext().getConfig();
        UseColour::YesOrNo colourMode = config
            ? config->useColour()
            : UseColour::Auto;
        if( colourMode == UseColour::Auto )
            colourMode = (!isDebuggerActive() && isatty(STDOUT_FILENO) )
                ? UseColour::Yes
                : UseColour::No;
        return colourMode == UseColour::Yes
            ? PosixColourImpl::instance()
            : NoColourImpl::instance();
    }

} // end anon namespace
} // end namespace Catch

#else  // not Windows or ANSI ///////////////////////////////////////////////

namespace Catch {

    static IColourImpl* platformColourInstance() { return NoColourImpl::instance(); }

} // end namespace Catch

#endif // Windows/ ANSI/ None

namespace Catch {

    Colour::Colour( Code _colourCode ) : m_moved( false ) { use( _colourCode ); }
    Colour::Colour( Colour const& _other ) : m_moved( false ) { const_cast<Colour&>( _other ).m_moved = true; }
    Colour::~Colour(){ if( !m_moved ) use( None ); }

    void Colour::use( Code _colourCode ) {
        static IColourImpl* impl = platformColourInstance();
        impl->use( _colourCode );
    }

} // end namespace Catch

// #included from: catch_generators_impl.hpp
#define TWOBLUECUBES_CATCH_GENERATORS_IMPL_HPP_INCLUDED

#include <vector>
#include <string>
#include <map>

namespace Catch {

    struct GeneratorInfo : IGeneratorInfo {

        GeneratorInfo( std::size_t size )
        :   m_size( size ),
            m_currentIndex( 0 )
        {}

        bool moveNext() {
            if( ++m_currentIndex == m_size ) {
                m_currentIndex = 0;
                return false;
            }
            return true;
        }

        std::size_t getCurrentIndex() const {
            return m_currentIndex;
        }

        std::size_t m_size;
        std::size_t m_currentIndex;
    };

    ///////////////////////////////////////////////////////////////////////////

    class GeneratorsForTest : public IGeneratorsForTest {

    public:
        ~GeneratorsForTest() {
            deleteAll( m_generatorsInOrder );
        }

        IGeneratorInfo& getGeneratorInfo( std::string const& fileInfo, std::size_t size ) {
            std::map<std::string, IGeneratorInfo*>::const_iterator it = m_generatorsByName.find( fileInfo );
            if( it == m_generatorsByName.end() ) {
                IGeneratorInfo* info = new GeneratorInfo( size );
                m_generatorsByName.insert( std::make_pair( fileInfo, info ) );
                m_generatorsInOrder.push_back( info );
                return *info;
            }
            return *it->second;
        }

        bool moveNext() {
            std::vector<IGeneratorInfo*>::const_iterator it = m_generatorsInOrder.begin();
            std::vector<IGeneratorInfo*>::const_iterator itEnd = m_generatorsInOrder.end();
            for(; it != itEnd; ++it ) {
                if( (*it)->moveNext() )
                    return true;
            }
            return false;
        }

    private:
        std::map<std::string, IGeneratorInfo*> m_generatorsByName;
        std::vector<IGeneratorInfo*> m_generatorsInOrder;
    };

    IGeneratorsForTest* createGeneratorsForTest()
    {
        return new GeneratorsForTest();
    }

} // end namespace Catch

// #included from: catch_assertionresult.hpp
#define TWOBLUECUBES_CATCH_ASSERTIONRESULT_HPP_INCLUDED

namespace Catch {

    AssertionInfo::AssertionInfo(   std::string const& _macroName,
                                    SourceLineInfo const& _lineInfo,
                                    std::string const& _capturedExpression,
                                    ResultDisposition::Flags _resultDisposition )
    :   macroName( _macroName ),
        lineInfo( _lineInfo ),
        capturedExpression( _capturedExpression ),
        resultDisposition( _resultDisposition )
    {}

    AssertionResult::AssertionResult() {}

    AssertionResult::AssertionResult( AssertionInfo const& info, AssertionResultData const& data )
    :   m_info( info ),
        m_resultData( data )
    {}

    AssertionResult::~AssertionResult() {}

    // Result was a success
    bool AssertionResult::succeeded() const {
        return Catch::isOk( m_resultData.resultType );
    }

    // Result was a success, or failure is suppressed
    bool AssertionResult::isOk() const {
        return Catch::isOk( m_resultData.resultType ) || shouldSuppressFailure( m_info.resultDisposition );
    }

    ResultWas::OfType AssertionResult::getResultType() const {
        return m_resultData.resultType;
    }

    bool AssertionResult::hasExpression() const {
        return !m_info.capturedExpression.empty();
    }

    bool AssertionResult::hasMessage() const {
        return !m_resultData.message.empty();
    }

    std::string AssertionResult::getExpression() const {
        if( isFalseTest( m_info.resultDisposition ) )
            return "!" + m_info.capturedExpression;
        else
            return m_info.capturedExpression;
    }
    std::string AssertionResult::getExpressionInMacro() const {
        if( m_info.macroName.empty() )
            return m_info.capturedExpression;
        else
            return m_info.macroName + "( " + m_info.capturedExpression + " )";
    }

    bool AssertionResult::hasExpandedExpression() const {
        return hasExpression() && getExpandedExpression() != getExpression();
    }

    std::string AssertionResult::getExpandedExpression() const {
        return m_resultData.reconstructedExpression;
    }

    std::string AssertionResult::getMessage() const {
        return m_resultData.message;
    }
    SourceLineInfo AssertionResult::getSourceInfo() const {
        return m_info.lineInfo;
    }

    std::string AssertionResult::getTestMacroName() const {
        return m_info.macroName;
    }

} // end namespace Catch

// #included from: catch_test_case_info.hpp
#define TWOBLUECUBES_CATCH_TEST_CASE_INFO_HPP_INCLUDED

namespace Catch {

    inline TestCaseInfo::SpecialProperties parseSpecialTag( std::string const& tag ) {
        if( startsWith( tag, "." ) ||
            tag == "hide" ||
            tag == "!hide" )
            return TestCaseInfo::IsHidden;
        else if( tag == "!throws" )
            return TestCaseInfo::Throws;
        else if( tag == "!shouldfail" )
            return TestCaseInfo::ShouldFail;
        else if( tag == "!mayfail" )
            return TestCaseInfo::MayFail;
        else
            return TestCaseInfo::None;
    }
    inline bool isReservedTag( std::string const& tag ) {
        return parseSpecialTag( tag ) == TestCaseInfo::None && tag.size() > 0 && !isalnum( tag[0] );
    }
    inline void enforceNotReservedTag( std::string const& tag, SourceLineInfo const& _lineInfo ) {
        if( isReservedTag( tag ) ) {
            {
                Colour colourGuard( Colour::Red );
                Catch::cerr()
                    << "Tag name [" << tag << "] not allowed.\n"
                    << "Tag names starting with non alpha-numeric characters are reserved\n";
            }
            {
                Colour colourGuard( Colour::FileName );
                Catch::cerr() << _lineInfo << std::endl;
            }
            exit(1);
        }
    }

    TestCase makeTestCase(  ITestCase* _testCase,
                            std::string const& _className,
                            std::string const& _name,
                            std::string const& _descOrTags,
                            SourceLineInfo const& _lineInfo )
    {
        bool isHidden( startsWith( _name, "./" ) ); // Legacy support

        // Parse out tags
        std::set<std::string> tags;
        std::string desc, tag;
        bool inTag = false;
        for( std::size_t i = 0; i < _descOrTags.size(); ++i ) {
            char c = _descOrTags[i];
            if( !inTag ) {
                if( c == '[' )
                    inTag = true;
                else
                    desc += c;
            }
            else {
                if( c == ']' ) {
                    TestCaseInfo::SpecialProperties prop = parseSpecialTag( tag );
                    if( prop == TestCaseInfo::IsHidden )
                        isHidden = true;
                    else if( prop == TestCaseInfo::None )
                        enforceNotReservedTag( tag, _lineInfo );

                    tags.insert( tag );
                    tag.clear();
                    inTag = false;
                }
                else
                    tag += c;
            }
        }
        if( isHidden ) {
            tags.insert( "hide" );
            tags.insert( "." );
        }

        TestCaseInfo info( _name, _className, desc, tags, _lineInfo );
        return TestCase( _testCase, info );
    }

    void setTags( TestCaseInfo& testCaseInfo, std::set<std::string> const& tags )
    {
        testCaseInfo.tags = tags;
        testCaseInfo.lcaseTags.clear();

        std::ostringstream oss;
        for( std::set<std::string>::const_iterator it = tags.begin(), itEnd = tags.end(); it != itEnd; ++it ) {
            oss << "[" << *it << "]";
            std::string lcaseTag = toLower( *it );
            testCaseInfo.properties = static_cast<TestCaseInfo::SpecialProperties>( testCaseInfo.properties | parseSpecialTag( lcaseTag ) );
            testCaseInfo.lcaseTags.insert( lcaseTag );
        }
        testCaseInfo.tagsAsString = oss.str();
    }

    TestCaseInfo::TestCaseInfo( std::string const& _name,
                                std::string const& _className,
                                std::string const& _description,
                                std::set<std::string> const& _tags,
                                SourceLineInfo const& _lineInfo )
    :   name( _name ),
        className( _className ),
        description( _description ),
        lineInfo( _lineInfo ),
        properties( None )
    {
        setTags( *this, _tags );
    }

    TestCaseInfo::TestCaseInfo( TestCaseInfo const& other )
    :   name( other.name ),
        className( other.className ),
        description( other.description ),
        tags( other.tags ),
        lcaseTags( other.lcaseTags ),
        tagsAsString( other.tagsAsString ),
        lineInfo( other.lineInfo ),
        properties( other.properties )
    {}

    bool TestCaseInfo::isHidden() const {
        return ( properties & IsHidden ) != 0;
    }
    bool TestCaseInfo::throws() const {
        return ( properties & Throws ) != 0;
    }
    bool TestCaseInfo::okToFail() const {
        return ( properties & (ShouldFail | MayFail ) ) != 0;
    }
    bool TestCaseInfo::expectedToFail() const {
        return ( properties & (ShouldFail ) ) != 0;
    }

    TestCase::TestCase( ITestCase* testCase, TestCaseInfo const& info ) : TestCaseInfo( info ), test( testCase ) {}

    TestCase::TestCase( TestCase const& other )
    :   TestCaseInfo( other ),
        test( other.test )
    {}

    TestCase TestCase::withName( std::string const& _newName ) const {
        TestCase other( *this );
        other.name = _newName;
        return other;
    }

    void TestCase::swap( TestCase& other ) {
        test.swap( other.test );
        name.swap( other.name );
        className.swap( other.className );
        description.swap( other.description );
        tags.swap( other.tags );
        lcaseTags.swap( other.lcaseTags );
        tagsAsString.swap( other.tagsAsString );
        std::swap( TestCaseInfo::properties, static_cast<TestCaseInfo&>( other ).properties );
        std::swap( lineInfo, other.lineInfo );
    }

    void TestCase::invoke() const {
        test->invoke();
    }

    bool TestCase::operator == ( TestCase const& other ) const {
        return  test.get() == other.test.get() &&
                name == other.name &&
                className == other.className;
    }

    bool TestCase::operator < ( TestCase const& other ) const {
        return name < other.name;
    }
    TestCase& TestCase::operator = ( TestCase const& other ) {
        TestCase temp( other );
        swap( temp );
        return *this;
    }

    TestCaseInfo const& TestCase::getTestCaseInfo() const
    {
        return *this;
    }

} // end namespace Catch

// #included from: catch_version.hpp
#define TWOBLUECUBES_CATCH_VERSION_HPP_INCLUDED

namespace Catch {

    Version::Version
        (   unsigned int _majorVersion,
            unsigned int _minorVersion,
            unsigned int _patchNumber,
            std::string const& _branchName,
            unsigned int _buildNumber )
    :   majorVersion( _majorVersion ),
        minorVersion( _minorVersion ),
        patchNumber( _patchNumber ),
        branchName( _branchName ),
        buildNumber( _buildNumber )
    {}

    std::ostream& operator << ( std::ostream& os, Version const& version ) {
        os  << version.majorVersion << "."
            << version.minorVersion << "."
            << version.patchNumber;

        if( !version.branchName.empty() ) {
            os  << "-" << version.branchName
                << "." << version.buildNumber;
        }
        return os;
    }

    Version libraryVersion( 1, 5, 6, "", 0 );

}

// #included from: catch_message.hpp
#define TWOBLUECUBES_CATCH_MESSAGE_HPP_INCLUDED

namespace Catch {

    MessageInfo::MessageInfo(   std::string const& _macroName,
                                SourceLineInfo const& _lineInfo,
                                ResultWas::OfType _type )
    :   macroName( _macroName ),
        lineInfo( _lineInfo ),
        type( _type ),
        sequence( ++globalCount )
    {}

    // This may need protecting if threading support is added
    unsigned int MessageInfo::globalCount = 0;

    ////////////////////////////////////////////////////////////////////////////

    ScopedMessage::ScopedMessage( MessageBuilder const& builder )
    : m_info( builder.m_info )
    {
        m_info.message = builder.m_stream.str();
        getResultCapture().pushScopedMessage( m_info );
    }
    ScopedMessage::ScopedMessage( ScopedMessage const& other )
    : m_info( other.m_info )
    {}

    ScopedMessage::~ScopedMessage() {
        getResultCapture().popScopedMessage( m_info );
    }

} // end namespace Catch

// #included from: catch_legacy_reporter_adapter.hpp
#define TWOBLUECUBES_CATCH_LEGACY_REPORTER_ADAPTER_HPP_INCLUDED

// #included from: catch_legacy_reporter_adapter.h
#define TWOBLUECUBES_CATCH_LEGACY_REPORTER_ADAPTER_H_INCLUDED

namespace Catch
{
    // Deprecated
    struct IReporter : IShared {
        virtual ~IReporter();

        virtual bool shouldRedirectStdout() const = 0;

        virtual void StartTesting() = 0;
        virtual void EndTesting( Totals const& totals ) = 0;
        virtual void StartGroup( std::string const& groupName ) = 0;
        virtual void EndGroup( std::string const& groupName, Totals const& totals ) = 0;
        virtual void StartTestCase( TestCaseInfo const& testInfo ) = 0;
        virtual void EndTestCase( TestCaseInfo const& testInfo, Totals const& totals, std::string const& stdOut, std::string const& stdErr ) = 0;
        virtual void StartSection( std::string const& sectionName, std::string const& description ) = 0;
        virtual void EndSection( std::string const& sectionName, Counts const& assertions ) = 0;
        virtual void NoAssertionsInSection( std::string const& sectionName ) = 0;
        virtual void NoAssertionsInTestCase( std::string const& testName ) = 0;
        virtual void Aborted() = 0;
        virtual void Result( AssertionResult const& result ) = 0;
    };

    class LegacyReporterAdapter : public SharedImpl<IStreamingReporter>
    {
    public:
        LegacyReporterAdapter( Ptr<IReporter> const& legacyReporter );
        virtual ~LegacyReporterAdapter();

        virtual ReporterPreferences getPreferences() const;
        virtual void noMatchingTestCases( std::string const& );
        virtual void testRunStarting( TestRunInfo const& );
        virtual void testGroupStarting( GroupInfo const& groupInfo );
        virtual void testCaseStarting( TestCaseInfo const& testInfo );
        virtual void sectionStarting( SectionInfo const& sectionInfo );
        virtual void assertionStarting( AssertionInfo const& );
        virtual bool assertionEnded( AssertionStats const& assertionStats );
        virtual void sectionEnded( SectionStats const& sectionStats );
        virtual void testCaseEnded( TestCaseStats const& testCaseStats );
        virtual void testGroupEnded( TestGroupStats const& testGroupStats );
        virtual void testRunEnded( TestRunStats const& testRunStats );
        virtual void skipTest( TestCaseInfo const& );

    private:
        Ptr<IReporter> m_legacyReporter;
    };
}

namespace Catch
{
    LegacyReporterAdapter::LegacyReporterAdapter( Ptr<IReporter> const& legacyReporter )
    :   m_legacyReporter( legacyReporter )
    {}
    LegacyReporterAdapter::~LegacyReporterAdapter() {}

    ReporterPreferences LegacyReporterAdapter::getPreferences() const {
        ReporterPreferences prefs;
        prefs.shouldRedirectStdOut = m_legacyReporter->shouldRedirectStdout();
        return prefs;
    }

    void LegacyReporterAdapter::noMatchingTestCases( std::string const& ) {}
    void LegacyReporterAdapter::testRunStarting( TestRunInfo const& ) {
        m_legacyReporter->StartTesting();
    }
    void LegacyReporterAdapter::testGroupStarting( GroupInfo const& groupInfo ) {
        m_legacyReporter->StartGroup( groupInfo.name );
    }
    void LegacyReporterAdapter::testCaseStarting( TestCaseInfo const& testInfo ) {
        m_legacyReporter->StartTestCase( testInfo );
    }
    void LegacyReporterAdapter::sectionStarting( SectionInfo const& sectionInfo ) {
        m_legacyReporter->StartSection( sectionInfo.name, sectionInfo.description );
    }
    void LegacyReporterAdapter::assertionStarting( AssertionInfo const& ) {
        // Not on legacy interface
    }

    bool LegacyReporterAdapter::assertionEnded( AssertionStats const& assertionStats ) {
        if( assertionStats.assertionResult.getResultType() != ResultWas::Ok ) {
            for( std::vector<MessageInfo>::const_iterator it = assertionStats.infoMessages.begin(), itEnd = assertionStats.infoMessages.end();
                    it != itEnd;
                    ++it ) {
                if( it->type == ResultWas::Info ) {
                    ResultBuilder rb( it->macroName.c_str(), it->lineInfo, "", ResultDisposition::Normal );
                    rb << it->message;
                    rb.setResultType( ResultWas::Info );
                    AssertionResult result = rb.build();
                    m_legacyReporter->Result( result );
                }
            }
        }
        m_legacyReporter->Result( assertionStats.assertionResult );
        return true;
    }
    void LegacyReporterAdapter::sectionEnded( SectionStats const& sectionStats ) {
        if( sectionStats.missingAssertions )
            m_legacyReporter->NoAssertionsInSection( sectionStats.sectionInfo.name );
        m_legacyReporter->EndSection( sectionStats.sectionInfo.name, sectionStats.assertions );
    }
    void LegacyReporterAdapter::testCaseEnded( TestCaseStats const& testCaseStats ) {
        m_legacyReporter->EndTestCase
            (   testCaseStats.testInfo,
                testCaseStats.totals,
                testCaseStats.stdOut,
                testCaseStats.stdErr );
    }
    void LegacyReporterAdapter::testGroupEnded( TestGroupStats const& testGroupStats ) {
        if( testGroupStats.aborting )
            m_legacyReporter->Aborted();
        m_legacyReporter->EndGroup( testGroupStats.groupInfo.name, testGroupStats.totals );
    }
    void LegacyReporterAdapter::testRunEnded( TestRunStats const& testRunStats ) {
        m_legacyReporter->EndTesting( testRunStats.totals );
    }
    void LegacyReporterAdapter::skipTest( TestCaseInfo const& ) {
    }
}

// #included from: catch_timer.hpp

#ifdef __clang__
#pragma clang diagnostic push
#pragma clang diagnostic ignored "-Wc++11-long-long"
#endif

#ifdef CATCH_PLATFORM_WINDOWS
#include <windows.h>
#else
#include <sys/time.h>
#endif

namespace Catch {

    namespace {
#ifdef CATCH_PLATFORM_WINDOWS
        uint64_t getCurrentTicks() {
            static uint64_t hz=0, hzo=0;
            if (!hz) {
                QueryPerformanceFrequency( reinterpret_cast<LARGE_INTEGER*>( &hz ) );
                QueryPerformanceCounter( reinterpret_cast<LARGE_INTEGER*>( &hzo ) );
            }
            uint64_t t;
            QueryPerformanceCounter( reinterpret_cast<LARGE_INTEGER*>( &t ) );
            return ((t-hzo)*1000000)/hz;
        }
#else
        uint64_t getCurrentTicks() {
            timeval t;
            gettimeofday(&t,CATCH_NULL);
            return static_cast<uint64_t>( t.tv_sec ) * 1000000ull + static_cast<uint64_t>( t.tv_usec );
        }
#endif
    }

    void Timer::start() {
        m_ticks = getCurrentTicks();
    }
    unsigned int Timer::getElapsedMicroseconds() const {
        return static_cast<unsigned int>(getCurrentTicks() - m_ticks);
    }
    unsigned int Timer::getElapsedMilliseconds() const {
        return static_cast<unsigned int>(getElapsedMicroseconds()/1000);
    }
    double Timer::getElapsedSeconds() const {
        return getElapsedMicroseconds()/1000000.0;
    }

} // namespace Catch

#ifdef __clang__
#pragma clang diagnostic pop
#endif
// #included from: catch_common.hpp
#define TWOBLUECUBES_CATCH_COMMON_HPP_INCLUDED

namespace Catch {

    bool startsWith( std::string const& s, std::string const& prefix ) {
        return s.size() >= prefix.size() && s.substr( 0, prefix.size() ) == prefix;
    }
    bool endsWith( std::string const& s, std::string const& suffix ) {
        return s.size() >= suffix.size() && s.substr( s.size()-suffix.size(), suffix.size() ) == suffix;
    }
    bool contains( std::string const& s, std::string const& infix ) {
        return s.find( infix ) != std::string::npos;
    }
    void toLowerInPlace( std::string& s ) {
        std::transform( s.begin(), s.end(), s.begin(), ::tolower );
    }
    std::string toLower( std::string const& s ) {
        std::string lc = s;
        toLowerInPlace( lc );
        return lc;
    }
    std::string trim( std::string const& str ) {
        static char const* whitespaceChars = "\n\r\t ";
        std::string::size_type start = str.find_first_not_of( whitespaceChars );
        std::string::size_type end = str.find_last_not_of( whitespaceChars );

        return start != std::string::npos ? str.substr( start, 1+end-start ) : "";
    }

    bool replaceInPlace( std::string& str, std::string const& replaceThis, std::string const& withThis ) {
        bool replaced = false;
        std::size_t i = str.find( replaceThis );
        while( i != std::string::npos ) {
            replaced = true;
            str = str.substr( 0, i ) + withThis + str.substr( i+replaceThis.size() );
            if( i < str.size()-withThis.size() )
                i = str.find( replaceThis, i+withThis.size() );
            else
                i = std::string::npos;
        }
        return replaced;
    }

    pluralise::pluralise( std::size_t count, std::string const& label )
    :   m_count( count ),
        m_label( label )
    {}

    std::ostream& operator << ( std::ostream& os, pluralise const& pluraliser ) {
        os << pluraliser.m_count << " " << pluraliser.m_label;
        if( pluraliser.m_count != 1 )
            os << "s";
        return os;
    }

    SourceLineInfo::SourceLineInfo() : line( 0 ){}
    SourceLineInfo::SourceLineInfo( char const* _file, std::size_t _line )
    :   file( _file ),
        line( _line )
    {}
    SourceLineInfo::SourceLineInfo( SourceLineInfo const& other )
    :   file( other.file ),
        line( other.line )
    {}
    bool SourceLineInfo::empty() const {
        return file.empty();
    }
    bool SourceLineInfo::operator == ( SourceLineInfo const& other ) const {
        return line == other.line && file == other.file;
    }
    bool SourceLineInfo::operator < ( SourceLineInfo const& other ) const {
        return line < other.line || ( line == other.line  && file < other.file );
    }

    void seedRng( IConfig const& config ) {
        if( config.rngSeed() != 0 )
            std::srand( config.rngSeed() );
    }
    unsigned int rngSeed() {
        return getCurrentContext().getConfig()->rngSeed();
    }

    std::ostream& operator << ( std::ostream& os, SourceLineInfo const& info ) {
#ifndef __GNUG__
        os << info.file << "(" << info.line << ")";
#else
        os << info.file << ":" << info.line;
#endif
        return os;
    }

    void throwLogicError( std::string const& message, SourceLineInfo const& locationInfo ) {
        std::ostringstream oss;
        oss << locationInfo << ": Internal Catch error: '" << message << "'";
        if( alwaysTrue() )
            throw std::logic_error( oss.str() );
    }
}

// #included from: catch_section.hpp
#define TWOBLUECUBES_CATCH_SECTION_HPP_INCLUDED

namespace Catch {

    SectionInfo::SectionInfo
        (   SourceLineInfo const& _lineInfo,
            std::string const& _name,
            std::string const& _description )
    :   name( _name ),
        description( _description ),
        lineInfo( _lineInfo )
    {}

    Section::Section( SectionInfo const& info )
    :   m_info( info ),
        m_sectionIncluded( getResultCapture().sectionStarted( m_info, m_assertions ) )
    {
        m_timer.start();
    }

    Section::~Section() {
        if( m_sectionIncluded ) {
            SectionEndInfo endInfo( m_info, m_assertions, m_timer.getElapsedSeconds() );
            if( std::uncaught_exception() )
                getResultCapture().sectionEndedEarly( endInfo );
            else
                getResultCapture().sectionEnded( endInfo );
        }
    }

    // This indicates whether the section should be executed or not
    Section::operator bool() const {
        return m_sectionIncluded;
    }

} // end namespace Catch

// #included from: catch_debugger.hpp
#define TWOBLUECUBES_CATCH_DEBUGGER_HPP_INCLUDED

#include <iostream>

#ifdef CATCH_PLATFORM_MAC

    #include <assert.h>
    #include <stdbool.h>
    #include <sys/types.h>
    #include <unistd.h>
    #include <sys/sysctl.h>

    namespace Catch{

        // The following function is taken directly from the following technical note:
        // http://developer.apple.com/library/mac/#qa/qa2004/qa1361.html

        // Returns true if the current process is being debugged (either
        // running under the debugger or has a debugger attached post facto).
        bool isDebuggerActive(){

            int                 mib[4];
            struct kinfo_proc   info;
            size_t              size;

            // Initialize the flags so that, if sysctl fails for some bizarre
            // reason, we get a predictable result.

            info.kp_proc.p_flag = 0;

            // Initialize mib, which tells sysctl the info we want, in this case
            // we're looking for information about a specific process ID.

            mib[0] = CTL_KERN;
            mib[1] = KERN_PROC;
            mib[2] = KERN_PROC_PID;
            mib[3] = getpid();

            // Call sysctl.

            size = sizeof(info);
            if( sysctl(mib, sizeof(mib) / sizeof(*mib), &info, &size, CATCH_NULL, 0) != 0 ) {
                Catch::cerr() << "\n** Call to sysctl failed - unable to determine if debugger is active **\n" << std::endl;
                return false;
            }

            // We're being debugged if the P_TRACED flag is set.

            return ( (info.kp_proc.p_flag & P_TRACED) != 0 );
        }
    } // namespace Catch

#elif defined(_MSC_VER)
    extern "C" __declspec(dllimport) int __stdcall IsDebuggerPresent();
    namespace Catch {
        bool isDebuggerActive() {
            return IsDebuggerPresent() != 0;
        }
    }
#elif defined(__MINGW32__)
    extern "C" __declspec(dllimport) int __stdcall IsDebuggerPresent();
    namespace Catch {
        bool isDebuggerActive() {
            return IsDebuggerPresent() != 0;
        }
    }
#else
    namespace Catch {
       inline bool isDebuggerActive() { return false; }
    }
#endif // Platform

#ifdef CATCH_PLATFORM_WINDOWS
    extern "C" __declspec(dllimport) void __stdcall OutputDebugStringA( const char* );
    namespace Catch {
        void writeToDebugConsole( std::string const& text ) {
            ::OutputDebugStringA( text.c_str() );
        }
    }
#else
    namespace Catch {
        void writeToDebugConsole( std::string const& text ) {
            // !TBD: Need a version for Mac/ XCode and other IDEs
            Catch::cout() << text;
        }
    }
#endif // Platform

// #included from: catch_tostring.hpp
#define TWOBLUECUBES_CATCH_TOSTRING_HPP_INCLUDED

namespace Catch {

namespace Detail {

    const std::string unprintableString = "{?}";

    namespace {
        const int hexThreshold = 255;

        struct Endianness {
            enum Arch { Big, Little };

            static Arch which() {
                union _{
                    int asInt;
                    char asChar[sizeof (int)];
                } u;

                u.asInt = 1;
                return ( u.asChar[sizeof(int)-1] == 1 ) ? Big : Little;
            }
        };
    }

    std::string rawMemoryToString( const void *object, std::size_t size )
    {
        // Reverse order for little endian architectures
        int i = 0, end = static_cast<int>( size ), inc = 1;
        if( Endianness::which() == Endianness::Little ) {
            i = end-1;
            end = inc = -1;
        }

        unsigned char const *bytes = static_cast<unsigned char const *>(object);
        std::ostringstream os;
        os << "0x" << std::setfill('0') << std::hex;
        for( ; i != end; i += inc )
             os << std::setw(2) << static_cast<unsigned>(bytes[i]);
       return os.str();
    }
}

std::string toString( std::string const& value ) {
    std::string s = value;
    if( getCurrentContext().getConfig()->showInvisibles() ) {
        for(size_t i = 0; i < s.size(); ++i ) {
            std::string subs;
            switch( s[i] ) {
            case '\n': subs = "\\n"; break;
            case '\t': subs = "\\t"; break;
            default: break;
            }
            if( !subs.empty() ) {
                s = s.substr( 0, i ) + subs + s.substr( i+1 );
                ++i;
            }
        }
    }
    return "\"" + s + "\"";
}
std::string toString( std::wstring const& value ) {

    std::string s;
    s.reserve( value.size() );
    for(size_t i = 0; i < value.size(); ++i )
        s += value[i] <= 0xff ? static_cast<char>( value[i] ) : '?';
    return Catch::toString( s );
}

std::string toString( const char* const value ) {
    return value ? Catch::toString( std::string( value ) ) : std::string( "{null string}" );
}

std::string toString( char* const value ) {
    return Catch::toString( static_cast<const char*>( value ) );
}

std::string toString( const wchar_t* const value )
{
	return value ? Catch::toString( std::wstring(value) ) : std::string( "{null string}" );
}

std::string toString( wchar_t* const value )
{
	return Catch::toString( static_cast<const wchar_t*>( value ) );
}

std::string toString( int value ) {
    std::ostringstream oss;
    oss << value;
    if( value > Detail::hexThreshold )
        oss << " (0x" << std::hex << value << ")";
    return oss.str();
}

std::string toString( unsigned long value ) {
    std::ostringstream oss;
    oss << value;
    if( value > Detail::hexThreshold )
        oss << " (0x" << std::hex << value << ")";
    return oss.str();
}

std::string toString( unsigned int value ) {
    return Catch::toString( static_cast<unsigned long>( value ) );
}

template<typename T>
std::string fpToString( T value, int precision ) {
    std::ostringstream oss;
    oss << std::setprecision( precision )
        << std::fixed
        << value;
    std::string d = oss.str();
    std::size_t i = d.find_last_not_of( '0' );
    if( i != std::string::npos && i != d.size()-1 ) {
        if( d[i] == '.' )
            i++;
        d = d.substr( 0, i+1 );
    }
    return d;
}

std::string toString( const double value ) {
    return fpToString( value, 10 );
}
std::string toString( const float value ) {
    return fpToString( value, 5 ) + "f";
}

std::string toString( bool value ) {
    return value ? "true" : "false";
}

std::string toString( char value ) {
    return value < ' '
        ? toString( static_cast<unsigned int>( value ) )
        : Detail::makeString( value );
}

std::string toString( signed char value ) {
    return toString( static_cast<char>( value ) );
}

std::string toString( unsigned char value ) {
    return toString( static_cast<char>( value ) );
}

#ifdef CATCH_CONFIG_CPP11_LONG_LONG
std::string toString( long long value ) {
    std::ostringstream oss;
    oss << value;
    if( value > Detail::hexThreshold )
        oss << " (0x" << std::hex << value << ")";
    return oss.str();
}
std::string toString( unsigned long long value ) {
    std::ostringstream oss;
    oss << value;
    if( value > Detail::hexThreshold )
        oss << " (0x" << std::hex << value << ")";
    return oss.str();
}
#endif

#ifdef CATCH_CONFIG_CPP11_NULLPTR
std::string toString( std::nullptr_t ) {
    return "nullptr";
}
#endif

#ifdef __OBJC__
    std::string toString( NSString const * const& nsstring ) {
        if( !nsstring )
            return "nil";
        return "@" + toString([nsstring UTF8String]);
    }
    std::string toString( NSString * CATCH_ARC_STRONG const& nsstring ) {
        if( !nsstring )
            return "nil";
        return "@" + toString([nsstring UTF8String]);
    }
    std::string toString( NSObject* const& nsObject ) {
        return toString( [nsObject description] );
    }
#endif

} // end namespace Catch

// #included from: catch_result_builder.hpp
#define TWOBLUECUBES_CATCH_RESULT_BUILDER_HPP_INCLUDED

namespace Catch {

    std::string capturedExpressionWithSecondArgument( std::string const& capturedExpression, std::string const& secondArg ) {
        return secondArg.empty() || secondArg == "\"\""
            ? capturedExpression
            : capturedExpression + ", " + secondArg;
    }
    ResultBuilder::ResultBuilder(   char const* macroName,
                                    SourceLineInfo const& lineInfo,
                                    char const* capturedExpression,
                                    ResultDisposition::Flags resultDisposition,
                                    char const* secondArg )
    :   m_assertionInfo( macroName, lineInfo, capturedExpressionWithSecondArgument( capturedExpression, secondArg ), resultDisposition ),
        m_shouldDebugBreak( false ),
        m_shouldThrow( false )
    {}

    ResultBuilder& ResultBuilder::setResultType( ResultWas::OfType result ) {
        m_data.resultType = result;
        return *this;
    }
    ResultBuilder& ResultBuilder::setResultType( bool result ) {
        m_data.resultType = result ? ResultWas::Ok : ResultWas::ExpressionFailed;
        return *this;
    }
    ResultBuilder& ResultBuilder::setLhs( std::string const& lhs ) {
        m_exprComponents.lhs = lhs;
        return *this;
    }
    ResultBuilder& ResultBuilder::setRhs( std::string const& rhs ) {
        m_exprComponents.rhs = rhs;
        return *this;
    }
    ResultBuilder& ResultBuilder::setOp( std::string const& op ) {
        m_exprComponents.op = op;
        return *this;
    }

    void ResultBuilder::endExpression() {
        m_exprComponents.testFalse = isFalseTest( m_assertionInfo.resultDisposition );
        captureExpression();
    }

    void ResultBuilder::useActiveException( ResultDisposition::Flags resultDisposition ) {
        m_assertionInfo.resultDisposition = resultDisposition;
        m_stream.oss << Catch::translateActiveException();
        captureResult( ResultWas::ThrewException );
    }

    void ResultBuilder::captureResult( ResultWas::OfType resultType ) {
        setResultType( resultType );
        captureExpression();
    }
    void ResultBuilder::captureExpectedException( std::string const& expectedMessage ) {
        if( expectedMessage.empty() )
            captureExpectedException( Matchers::Impl::Generic::AllOf<std::string>() );
        else
            captureExpectedException( Matchers::Equals( expectedMessage ) );
    }

    void ResultBuilder::captureExpectedException( Matchers::Impl::Matcher<std::string> const& matcher ) {

        assert( m_exprComponents.testFalse == false );
        AssertionResultData data = m_data;
        data.resultType = ResultWas::Ok;
        data.reconstructedExpression = m_assertionInfo.capturedExpression;

        std::string actualMessage = Catch::translateActiveException();
        if( !matcher.match( actualMessage ) ) {
            data.resultType = ResultWas::ExpressionFailed;
            data.reconstructedExpression = actualMessage;
        }
        AssertionResult result( m_assertionInfo, data );
        handleResult( result );
    }

    void ResultBuilder::captureExpression() {
        AssertionResult result = build();
        handleResult( result );
    }
    void ResultBuilder::handleResult( AssertionResult const& result )
    {
        getResultCapture().assertionEnded( result );

        if( !result.isOk() ) {
            if( getCurrentContext().getConfig()->shouldDebugBreak() )
                m_shouldDebugBreak = true;
            if( getCurrentContext().getRunner()->aborting() || (m_assertionInfo.resultDisposition & ResultDisposition::Normal) )
                m_shouldThrow = true;
        }
    }
    void ResultBuilder::react() {
        if( m_shouldThrow )
            throw Catch::TestFailureException();
    }

    bool ResultBuilder::shouldDebugBreak() const { return m_shouldDebugBreak; }
    bool ResultBuilder::allowThrows() const { return getCurrentContext().getConfig()->allowThrows(); }

    AssertionResult ResultBuilder::build() const
    {
        assert( m_data.resultType != ResultWas::Unknown );

        AssertionResultData data = m_data;

        // Flip bool results if testFalse is set
        if( m_exprComponents.testFalse ) {
            if( data.resultType == ResultWas::Ok )
                data.resultType = ResultWas::ExpressionFailed;
            else if( data.resultType == ResultWas::ExpressionFailed )
                data.resultType = ResultWas::Ok;
        }

        data.message = m_stream.oss.str();
        data.reconstructedExpression = reconstructExpression();
        if( m_exprComponents.testFalse ) {
            if( m_exprComponents.op == "" )
                data.reconstructedExpression = "!" + data.reconstructedExpression;
            else
                data.reconstructedExpression = "!(" + data.reconstructedExpression + ")";
        }
        return AssertionResult( m_assertionInfo, data );
    }
    std::string ResultBuilder::reconstructExpression() const {
        if( m_exprComponents.op == "" )
            return m_exprComponents.lhs.empty() ? m_assertionInfo.capturedExpression : m_exprComponents.op + m_exprComponents.lhs;
        else if( m_exprComponents.op == "matches" )
            return m_exprComponents.lhs + " " + m_exprComponents.rhs;
        else if( m_exprComponents.op != "!" ) {
            if( m_exprComponents.lhs.size() + m_exprComponents.rhs.size() < 40 &&
                m_exprComponents.lhs.find("\n") == std::string::npos &&
                m_exprComponents.rhs.find("\n") == std::string::npos )
                return m_exprComponents.lhs + " " + m_exprComponents.op + " " + m_exprComponents.rhs;
            else
                return m_exprComponents.lhs + "\n" + m_exprComponents.op + "\n" + m_exprComponents.rhs;
        }
        else
            return "{can't expand - use " + m_assertionInfo.macroName + "_FALSE( " + m_assertionInfo.capturedExpression.substr(1) + " ) instead of " + m_assertionInfo.macroName + "( " + m_assertionInfo.capturedExpression + " ) for better diagnostics}";
    }

} // end namespace Catch

// #included from: catch_tag_alias_registry.hpp
#define TWOBLUECUBES_CATCH_TAG_ALIAS_REGISTRY_HPP_INCLUDED

// #included from: catch_tag_alias_registry.h
#define TWOBLUECUBES_CATCH_TAG_ALIAS_REGISTRY_H_INCLUDED

#include <map>

namespace Catch {

    class TagAliasRegistry : public ITagAliasRegistry {
    public:
        virtual ~TagAliasRegistry();
        virtual Option<TagAlias> find( std::string const& alias ) const;
        virtual std::string expandAliases( std::string const& unexpandedTestSpec ) const;
        void add( char const* alias, char const* tag, SourceLineInfo const& lineInfo );
        static TagAliasRegistry& get();

    private:
        std::map<std::string, TagAlias> m_registry;
    };

} // end namespace Catch

#include <map>
#include <iostream>

namespace Catch {

    TagAliasRegistry::~TagAliasRegistry() {}

    Option<TagAlias> TagAliasRegistry::find( std::string const& alias ) const {
        std::map<std::string, TagAlias>::const_iterator it = m_registry.find( alias );
        if( it != m_registry.end() )
            return it->second;
        else
            return Option<TagAlias>();
    }

    std::string TagAliasRegistry::expandAliases( std::string const& unexpandedTestSpec ) const {
        std::string expandedTestSpec = unexpandedTestSpec;
        for( std::map<std::string, TagAlias>::const_iterator it = m_registry.begin(), itEnd = m_registry.end();
                it != itEnd;
                ++it ) {
            std::size_t pos = expandedTestSpec.find( it->first );
            if( pos != std::string::npos ) {
                expandedTestSpec =  expandedTestSpec.substr( 0, pos ) +
                                    it->second.tag +
                                    expandedTestSpec.substr( pos + it->first.size() );
            }
        }
        return expandedTestSpec;
    }

    void TagAliasRegistry::add( char const* alias, char const* tag, SourceLineInfo const& lineInfo ) {

        if( !startsWith( alias, "[@" ) || !endsWith( alias, "]" ) ) {
            std::ostringstream oss;
            oss << "error: tag alias, \"" << alias << "\" is not of the form [@alias name].\n" << lineInfo;
            throw std::domain_error( oss.str().c_str() );
        }
        if( !m_registry.insert( std::make_pair( alias, TagAlias( tag, lineInfo ) ) ).second ) {
            std::ostringstream oss;
            oss << "error: tag alias, \"" << alias << "\" already registered.\n"
                << "\tFirst seen at " << find(alias)->lineInfo << "\n"
                << "\tRedefined at " << lineInfo;
            throw std::domain_error( oss.str().c_str() );
        }
    }

    TagAliasRegistry& TagAliasRegistry::get() {
        static TagAliasRegistry instance;
        return instance;

    }

    ITagAliasRegistry::~ITagAliasRegistry() {}
    ITagAliasRegistry const& ITagAliasRegistry::get() { return TagAliasRegistry::get(); }

    RegistrarForTagAliases::RegistrarForTagAliases( char const* alias, char const* tag, SourceLineInfo const& lineInfo ) {
        try {
            TagAliasRegistry::get().add( alias, tag, lineInfo );
        }
        catch( std::exception& ex ) {
            Colour colourGuard( Colour::Red );
            Catch::cerr() << ex.what() << std::endl;
            exit(1);
        }
    }

} // end namespace Catch

// #included from: ../reporters/catch_reporter_multi.hpp
#define TWOBLUECUBES_CATCH_REPORTER_MULTI_HPP_INCLUDED

namespace Catch {

class MultipleReporters : public SharedImpl<IStreamingReporter> {
    typedef std::vector<Ptr<IStreamingReporter> > Reporters;
    Reporters m_reporters;

public:
    void add( Ptr<IStreamingReporter> const& reporter ) {
        m_reporters.push_back( reporter );
    }

public: // IStreamingReporter

    virtual ReporterPreferences getPreferences() const CATCH_OVERRIDE {
        return m_reporters[0]->getPreferences();
    }

    virtual void noMatchingTestCases( std::string const& spec ) CATCH_OVERRIDE {
        for( Reporters::const_iterator it = m_reporters.begin(), itEnd = m_reporters.end();
                it != itEnd;
                ++it )
            (*it)->noMatchingTestCases( spec );
    }

    virtual void testRunStarting( TestRunInfo const& testRunInfo ) CATCH_OVERRIDE {
        for( Reporters::const_iterator it = m_reporters.begin(), itEnd = m_reporters.end();
                it != itEnd;
                ++it )
            (*it)->testRunStarting( testRunInfo );
    }

    virtual void testGroupStarting( GroupInfo const& groupInfo ) CATCH_OVERRIDE {
        for( Reporters::const_iterator it = m_reporters.begin(), itEnd = m_reporters.end();
                it != itEnd;
                ++it )
            (*it)->testGroupStarting( groupInfo );
    }

    virtual void testCaseStarting( TestCaseInfo const& testInfo ) CATCH_OVERRIDE {
        for( Reporters::const_iterator it = m_reporters.begin(), itEnd = m_reporters.end();
                it != itEnd;
                ++it )
            (*it)->testCaseStarting( testInfo );
    }

    virtual void sectionStarting( SectionInfo const& sectionInfo ) CATCH_OVERRIDE {
        for( Reporters::const_iterator it = m_reporters.begin(), itEnd = m_reporters.end();
                it != itEnd;
                ++it )
            (*it)->sectionStarting( sectionInfo );
    }

    virtual void assertionStarting( AssertionInfo const& assertionInfo ) CATCH_OVERRIDE {
        for( Reporters::const_iterator it = m_reporters.begin(), itEnd = m_reporters.end();
                it != itEnd;
                ++it )
            (*it)->assertionStarting( assertionInfo );
    }

    // The return value indicates if the messages buffer should be cleared:
    virtual bool assertionEnded( AssertionStats const& assertionStats ) CATCH_OVERRIDE {
        bool clearBuffer = false;
        for( Reporters::const_iterator it = m_reporters.begin(), itEnd = m_reporters.end();
                it != itEnd;
                ++it )
            clearBuffer |= (*it)->assertionEnded( assertionStats );
        return clearBuffer;
    }

    virtual void sectionEnded( SectionStats const& sectionStats ) CATCH_OVERRIDE {
        for( Reporters::const_iterator it = m_reporters.begin(), itEnd = m_reporters.end();
                it != itEnd;
                ++it )
            (*it)->sectionEnded( sectionStats );
    }

    virtual void testCaseEnded( TestCaseStats const& testCaseStats ) CATCH_OVERRIDE {
        for( Reporters::const_iterator it = m_reporters.begin(), itEnd = m_reporters.end();
                it != itEnd;
                ++it )
            (*it)->testCaseEnded( testCaseStats );
    }

    virtual void testGroupEnded( TestGroupStats const& testGroupStats ) CATCH_OVERRIDE {
        for( Reporters::const_iterator it = m_reporters.begin(), itEnd = m_reporters.end();
                it != itEnd;
                ++it )
            (*it)->testGroupEnded( testGroupStats );
    }

    virtual void testRunEnded( TestRunStats const& testRunStats ) CATCH_OVERRIDE {
        for( Reporters::const_iterator it = m_reporters.begin(), itEnd = m_reporters.end();
                it != itEnd;
                ++it )
            (*it)->testRunEnded( testRunStats );
    }

    virtual void skipTest( TestCaseInfo const& testInfo ) CATCH_OVERRIDE {
        for( Reporters::const_iterator it = m_reporters.begin(), itEnd = m_reporters.end();
                it != itEnd;
                ++it )
            (*it)->skipTest( testInfo );
    }

    virtual MultipleReporters* tryAsMulti() CATCH_OVERRIDE {
        return this;
    }

};

Ptr<IStreamingReporter> addReporter( Ptr<IStreamingReporter> const& existingReporter, Ptr<IStreamingReporter> const& additionalReporter ) {
    Ptr<IStreamingReporter> resultingReporter;

    if( existingReporter ) {
        MultipleReporters* multi = existingReporter->tryAsMulti();
        if( !multi ) {
            multi = new MultipleReporters;
            resultingReporter = Ptr<IStreamingReporter>( multi );
            if( existingReporter )
                multi->add( existingReporter );
        }
        else
            resultingReporter = existingReporter;
        multi->add( additionalReporter );
    }
    else
        resultingReporter = additionalReporter;

    return resultingReporter;
}

} // end namespace Catch

// #included from: ../reporters/catch_reporter_xml.hpp
#define TWOBLUECUBES_CATCH_REPORTER_XML_HPP_INCLUDED

// #included from: catch_reporter_bases.hpp
#define TWOBLUECUBES_CATCH_REPORTER_BASES_HPP_INCLUDED

#include <cstring>

namespace Catch {

    struct StreamingReporterBase : SharedImpl<IStreamingReporter> {

        StreamingReporterBase( ReporterConfig const& _config )
        :   m_config( _config.fullConfig() ),
            stream( _config.stream() )
        {
            m_reporterPrefs.shouldRedirectStdOut = false;
        }

        virtual ReporterPreferences getPreferences() const CATCH_OVERRIDE {
            return m_reporterPrefs;
        }

        virtual ~StreamingReporterBase() CATCH_OVERRIDE;

        virtual void noMatchingTestCases( std::string const& ) CATCH_OVERRIDE {}

        virtual void testRunStarting( TestRunInfo const& _testRunInfo ) CATCH_OVERRIDE {
            currentTestRunInfo = _testRunInfo;
        }
        virtual void testGroupStarting( GroupInfo const& _groupInfo ) CATCH_OVERRIDE {
            currentGroupInfo = _groupInfo;
        }

        virtual void testCaseStarting( TestCaseInfo const& _testInfo ) CATCH_OVERRIDE {
            currentTestCaseInfo = _testInfo;
        }
        virtual void sectionStarting( SectionInfo const& _sectionInfo ) CATCH_OVERRIDE {
            m_sectionStack.push_back( _sectionInfo );
        }

        virtual void sectionEnded( SectionStats const& /* _sectionStats */ ) CATCH_OVERRIDE {
            m_sectionStack.pop_back();
        }
        virtual void testCaseEnded( TestCaseStats const& /* _testCaseStats */ ) CATCH_OVERRIDE {
            currentTestCaseInfo.reset();
        }
        virtual void testGroupEnded( TestGroupStats const& /* _testGroupStats */ ) CATCH_OVERRIDE {
            currentGroupInfo.reset();
        }
        virtual void testRunEnded( TestRunStats const& /* _testRunStats */ ) CATCH_OVERRIDE {
            currentTestCaseInfo.reset();
            currentGroupInfo.reset();
            currentTestRunInfo.reset();
        }

        virtual void skipTest( TestCaseInfo const& ) CATCH_OVERRIDE {
            // Don't do anything with this by default.
            // It can optionally be overridden in the derived class.
        }

        Ptr<IConfig const> m_config;
        std::ostream& stream;

        LazyStat<TestRunInfo> currentTestRunInfo;
        LazyStat<GroupInfo> currentGroupInfo;
        LazyStat<TestCaseInfo> currentTestCaseInfo;

        std::vector<SectionInfo> m_sectionStack;
        ReporterPreferences m_reporterPrefs;
    };

    struct CumulativeReporterBase : SharedImpl<IStreamingReporter> {
        template<typename T, typename ChildNodeT>
        struct Node : SharedImpl<> {
            explicit Node( T const& _value ) : value( _value ) {}
            virtual ~Node() {}

            typedef std::vector<Ptr<ChildNodeT> > ChildNodes;
            T value;
            ChildNodes children;
        };
        struct SectionNode : SharedImpl<> {
            explicit SectionNode( SectionStats const& _stats ) : stats( _stats ) {}
            virtual ~SectionNode();

            bool operator == ( SectionNode const& other ) const {
                return stats.sectionInfo.lineInfo == other.stats.sectionInfo.lineInfo;
            }
            bool operator == ( Ptr<SectionNode> const& other ) const {
                return operator==( *other );
            }

            SectionStats stats;
            typedef std::vector<Ptr<SectionNode> > ChildSections;
            typedef std::vector<AssertionStats> Assertions;
            ChildSections childSections;
            Assertions assertions;
            std::string stdOut;
            std::string stdErr;
        };

        struct BySectionInfo {
            BySectionInfo( SectionInfo const& other ) : m_other( other ) {}
			BySectionInfo( BySectionInfo const& other ) : m_other( other.m_other ) {}
            bool operator() ( Ptr<SectionNode> const& node ) const {
                return node->stats.sectionInfo.lineInfo == m_other.lineInfo;
            }
        private:
			void operator=( BySectionInfo const& );
            SectionInfo const& m_other;
        };

        typedef Node<TestCaseStats, SectionNode> TestCaseNode;
        typedef Node<TestGroupStats, TestCaseNode> TestGroupNode;
        typedef Node<TestRunStats, TestGroupNode> TestRunNode;

        CumulativeReporterBase( ReporterConfig const& _config )
        :   m_config( _config.fullConfig() ),
            stream( _config.stream() )
        {
            m_reporterPrefs.shouldRedirectStdOut = false;
        }
        ~CumulativeReporterBase();

        virtual ReporterPreferences getPreferences() const CATCH_OVERRIDE {
            return m_reporterPrefs;
        }

        virtual void testRunStarting( TestRunInfo const& ) CATCH_OVERRIDE {}
        virtual void testGroupStarting( GroupInfo const& ) CATCH_OVERRIDE {}

        virtual void testCaseStarting( TestCaseInfo const& ) CATCH_OVERRIDE {}

        virtual void sectionStarting( SectionInfo const& sectionInfo ) CATCH_OVERRIDE {
            SectionStats incompleteStats( sectionInfo, Counts(), 0, false );
            Ptr<SectionNode> node;
            if( m_sectionStack.empty() ) {
                if( !m_rootSection )
                    m_rootSection = new SectionNode( incompleteStats );
                node = m_rootSection;
            }
            else {
                SectionNode& parentNode = *m_sectionStack.back();
                SectionNode::ChildSections::const_iterator it =
                    std::find_if(   parentNode.childSections.begin(),
                                    parentNode.childSections.end(),
                                    BySectionInfo( sectionInfo ) );
                if( it == parentNode.childSections.end() ) {
                    node = new SectionNode( incompleteStats );
                    parentNode.childSections.push_back( node );
                }
                else
                    node = *it;
            }
            m_sectionStack.push_back( node );
            m_deepestSection = node;
        }

        virtual void assertionStarting( AssertionInfo const& ) CATCH_OVERRIDE {}

        virtual bool assertionEnded( AssertionStats const& assertionStats ) CATCH_OVERRIDE {
            assert( !m_sectionStack.empty() );
            SectionNode& sectionNode = *m_sectionStack.back();
            sectionNode.assertions.push_back( assertionStats );
            return true;
        }
        virtual void sectionEnded( SectionStats const& sectionStats ) CATCH_OVERRIDE {
            assert( !m_sectionStack.empty() );
            SectionNode& node = *m_sectionStack.back();
            node.stats = sectionStats;
            m_sectionStack.pop_back();
        }
        virtual void testCaseEnded( TestCaseStats const& testCaseStats ) CATCH_OVERRIDE {
            Ptr<TestCaseNode> node = new TestCaseNode( testCaseStats );
            assert( m_sectionStack.size() == 0 );
            node->children.push_back( m_rootSection );
            m_testCases.push_back( node );
            m_rootSection.reset();

            assert( m_deepestSection );
            m_deepestSection->stdOut = testCaseStats.stdOut;
            m_deepestSection->stdErr = testCaseStats.stdErr;
        }
        virtual void testGroupEnded( TestGroupStats const& testGroupStats ) CATCH_OVERRIDE {
            Ptr<TestGroupNode> node = new TestGroupNode( testGroupStats );
            node->children.swap( m_testCases );
            m_testGroups.push_back( node );
        }
        virtual void testRunEnded( TestRunStats const& testRunStats ) CATCH_OVERRIDE {
            Ptr<TestRunNode> node = new TestRunNode( testRunStats );
            node->children.swap( m_testGroups );
            m_testRuns.push_back( node );
            testRunEndedCumulative();
        }
        virtual void testRunEndedCumulative() = 0;

        virtual void skipTest( TestCaseInfo const& ) CATCH_OVERRIDE {}

        Ptr<IConfig const> m_config;
        std::ostream& stream;
        std::vector<AssertionStats> m_assertions;
        std::vector<std::vector<Ptr<SectionNode> > > m_sections;
        std::vector<Ptr<TestCaseNode> > m_testCases;
        std::vector<Ptr<TestGroupNode> > m_testGroups;

        std::vector<Ptr<TestRunNode> > m_testRuns;

        Ptr<SectionNode> m_rootSection;
        Ptr<SectionNode> m_deepestSection;
        std::vector<Ptr<SectionNode> > m_sectionStack;
        ReporterPreferences m_reporterPrefs;

    };

    template<char C>
    char const* getLineOfChars() {
        static char line[CATCH_CONFIG_CONSOLE_WIDTH] = {0};
        if( !*line ) {
            memset( line, C, CATCH_CONFIG_CONSOLE_WIDTH-1 );
            line[CATCH_CONFIG_CONSOLE_WIDTH-1] = 0;
        }
        return line;
    }

    struct TestEventListenerBase : StreamingReporterBase {
        TestEventListenerBase( ReporterConfig const& _config )
        :   StreamingReporterBase( _config )
        {}

        virtual void assertionStarting( AssertionInfo const& ) CATCH_OVERRIDE {}
        virtual bool assertionEnded( AssertionStats const& ) CATCH_OVERRIDE {
            return false;
        }
    };

} // end namespace Catch

// #included from: ../internal/catch_reporter_registrars.hpp
#define TWOBLUECUBES_CATCH_REPORTER_REGISTRARS_HPP_INCLUDED

namespace Catch {

    template<typename T>
    class LegacyReporterRegistrar {

        class ReporterFactory : public IReporterFactory {
            virtual IStreamingReporter* create( ReporterConfig const& config ) const {
                return new LegacyReporterAdapter( new T( config ) );
            }

            virtual std::string getDescription() const {
                return T::getDescription();
            }
        };

    public:

        LegacyReporterRegistrar( std::string const& name ) {
            getMutableRegistryHub().registerReporter( name, new ReporterFactory() );
        }
    };

    template<typename T>
    class ReporterRegistrar {

        class ReporterFactory : public SharedImpl<IReporterFactory> {

            // *** Please Note ***:
            // - If you end up here looking at a compiler error because it's trying to register
            // your custom reporter class be aware that the native reporter interface has changed
            // to IStreamingReporter. The "legacy" interface, IReporter, is still supported via
            // an adapter. Just use REGISTER_LEGACY_REPORTER to take advantage of the adapter.
            // However please consider updating to the new interface as the old one is now
            // deprecated and will probably be removed quite soon!
            // Please contact me via github if you have any questions at all about this.
            // In fact, ideally, please contact me anyway to let me know you've hit this - as I have
            // no idea who is actually using custom reporters at all (possibly no-one!).
            // The new interface is designed to minimise exposure to interface changes in the future.
            virtual IStreamingReporter* create( ReporterConfig const& config ) const {
                return new T( config );
            }

            virtual std::string getDescription() const {
                return T::getDescription();
            }
        };

    public:

        ReporterRegistrar( std::string const& name ) {
            getMutableRegistryHub().registerReporter( name, new ReporterFactory() );
        }
    };

    template<typename T>
    class ListenerRegistrar {

        class ListenerFactory : public SharedImpl<IReporterFactory> {

            virtual IStreamingReporter* create( ReporterConfig const& config ) const {
                return new T( config );
            }
            virtual std::string getDescription() const {
                return "";
            }
        };

    public:

        ListenerRegistrar() {
            getMutableRegistryHub().registerListener( new ListenerFactory() );
        }
    };
}

#define INTERNAL_CATCH_REGISTER_LEGACY_REPORTER( name, reporterType ) \
    namespace{ Catch::LegacyReporterRegistrar<reporterType> catch_internal_RegistrarFor##reporterType( name ); }

#define INTERNAL_CATCH_REGISTER_REPORTER( name, reporterType ) \
    namespace{ Catch::ReporterRegistrar<reporterType> catch_internal_RegistrarFor##reporterType( name ); }

#define INTERNAL_CATCH_REGISTER_LISTENER( listenerType ) \
    namespace{ Catch::ListenerRegistrar<listenerType> catch_internal_RegistrarFor##listenerType; }

// #included from: ../internal/catch_xmlwriter.hpp
#define TWOBLUECUBES_CATCH_XMLWRITER_HPP_INCLUDED

#include <sstream>
#include <string>
#include <vector>
#include <iomanip>

namespace Catch {

    class XmlEncode {
    public:
        enum ForWhat { ForTextNodes, ForAttributes };

        XmlEncode( std::string const& str, ForWhat forWhat = ForTextNodes )
        :   m_str( str ),
            m_forWhat( forWhat )
        {}

        void encodeTo( std::ostream& os ) const {

            // Apostrophe escaping not necessary if we always use " to write attributes
            // (see: http://www.w3.org/TR/xml/#syntax)

            for( std::size_t i = 0; i < m_str.size(); ++ i ) {
                char c = m_str[i];
                switch( c ) {
                    case '<':   os << "&lt;"; break;
                    case '&':   os << "&amp;"; break;

                    case '>':
                        // See: http://www.w3.org/TR/xml/#syntax
                        if( i > 2 && m_str[i-1] == ']' && m_str[i-2] == ']' )
                            os << "&gt;";
                        else
                            os << c;
                        break;

                    case '\"':
                        if( m_forWhat == ForAttributes )
                            os << "&quot;";
                        else
                            os << c;
                        break;

                    default:
                        // Escape control chars - based on contribution by @espenalb in PR #465
                        if ( ( c < '\x09' ) || ( c > '\x0D' && c < '\x20') || c=='\x7F' )
                            os << "&#x" << std::uppercase << std::hex << static_cast<int>( c );
                        else
                            os << c;
                }
            }
        }

        friend std::ostream& operator << ( std::ostream& os, XmlEncode const& xmlEncode ) {
            xmlEncode.encodeTo( os );
            return os;
        }

    private:
        std::string m_str;
        ForWhat m_forWhat;
    };

    class XmlWriter {
    public:

        class ScopedElement {
        public:
            ScopedElement( XmlWriter* writer )
            :   m_writer( writer )
            {}

            ScopedElement( ScopedElement const& other )
            :   m_writer( other.m_writer ){
                other.m_writer = CATCH_NULL;
            }

            ~ScopedElement() {
                if( m_writer )
                    m_writer->endElement();
            }

            ScopedElement& writeText( std::string const& text, bool indent = true ) {
                m_writer->writeText( text, indent );
                return *this;
            }

            template<typename T>
            ScopedElement& writeAttribute( std::string const& name, T const& attribute ) {
                m_writer->writeAttribute( name, attribute );
                return *this;
            }

        private:
            mutable XmlWriter* m_writer;
        };

        XmlWriter()
        :   m_tagIsOpen( false ),
            m_needsNewline( false ),
            m_os( &Catch::cout() )
        {}

        XmlWriter( std::ostream& os )
        :   m_tagIsOpen( false ),
            m_needsNewline( false ),
            m_os( &os )
        {}

        ~XmlWriter() {
            while( !m_tags.empty() )
                endElement();
        }

        XmlWriter& startElement( std::string const& name ) {
            ensureTagClosed();
            newlineIfNecessary();
            stream() << m_indent << "<" << name;
            m_tags.push_back( name );
            m_indent += "  ";
            m_tagIsOpen = true;
            return *this;
        }

        ScopedElement scopedElement( std::string const& name ) {
            ScopedElement scoped( this );
            startElement( name );
            return scoped;
        }

        XmlWriter& endElement() {
            newlineIfNecessary();
            m_indent = m_indent.substr( 0, m_indent.size()-2 );
            if( m_tagIsOpen ) {
                stream() << "/>\n";
                m_tagIsOpen = false;
            }
            else {
                stream() << m_indent << "</" << m_tags.back() << ">\n";
            }
            m_tags.pop_back();
            return *this;
        }

        XmlWriter& writeAttribute( std::string const& name, std::string const& attribute ) {
            if( !name.empty() && !attribute.empty() )
                stream() << " " << name << "=\"" << XmlEncode( attribute, XmlEncode::ForAttributes ) << "\"";
            return *this;
        }

        XmlWriter& writeAttribute( std::string const& name, bool attribute ) {
            stream() << " " << name << "=\"" << ( attribute ? "true" : "false" ) << "\"";
            return *this;
        }

        template<typename T>
        XmlWriter& writeAttribute( std::string const& name, T const& attribute ) {
            std::ostringstream oss;
            oss << attribute;
            return writeAttribute( name, oss.str() );
        }

        XmlWriter& writeText( std::string const& text, bool indent = true ) {
            if( !text.empty() ){
                bool tagWasOpen = m_tagIsOpen;
                ensureTagClosed();
                if( tagWasOpen && indent )
                    stream() << m_indent;
                stream() << XmlEncode( text );
                m_needsNewline = true;
            }
            return *this;
        }

        XmlWriter& writeComment( std::string const& text ) {
            ensureTagClosed();
            stream() << m_indent << "<!--" << text << "-->";
            m_needsNewline = true;
            return *this;
        }

        XmlWriter& writeBlankLine() {
            ensureTagClosed();
            stream() << "\n";
            return *this;
        }

        void setStream( std::ostream& os ) {
            m_os = &os;
        }

    private:
        XmlWriter( XmlWriter const& );
        void operator=( XmlWriter const& );

        std::ostream& stream() {
            return *m_os;
        }

        void ensureTagClosed() {
            if( m_tagIsOpen ) {
                stream() << ">\n";
                m_tagIsOpen = false;
            }
        }

        void newlineIfNecessary() {
            if( m_needsNewline ) {
                stream() << "\n";
                m_needsNewline = false;
            }
        }

        bool m_tagIsOpen;
        bool m_needsNewline;
        std::vector<std::string> m_tags;
        std::string m_indent;
        std::ostream* m_os;
    };

}
// #included from: catch_reenable_warnings.h

#define TWOBLUECUBES_CATCH_REENABLE_WARNINGS_H_INCLUDED

#ifdef __clang__
#    ifdef __ICC // icpc defines the __clang__ macro
#        pragma warning(pop)
#    else
#        pragma clang diagnostic pop
#    endif
#elif defined __GNUC__
#    pragma GCC diagnostic pop
#endif


namespace Catch {
    class XmlReporter : public StreamingReporterBase {
    public:
        XmlReporter( ReporterConfig const& _config )
        :   StreamingReporterBase( _config ),
            m_sectionDepth( 0 )
        {
            m_reporterPrefs.shouldRedirectStdOut = true;
        }

        virtual ~XmlReporter() CATCH_OVERRIDE;

        static std::string getDescription() {
            return "Reports test results as an XML document";
        }

    public: // StreamingReporterBase

        virtual void noMatchingTestCases( std::string const& s ) CATCH_OVERRIDE {
            StreamingReporterBase::noMatchingTestCases( s );
        }

        virtual void testRunStarting( TestRunInfo const& testInfo ) CATCH_OVERRIDE {
            StreamingReporterBase::testRunStarting( testInfo );
            m_xml.setStream( stream );
            m_xml.startElement( "Catch" );
            if( !m_config->name().empty() )
                m_xml.writeAttribute( "name", m_config->name() );
        }

        virtual void testGroupStarting( GroupInfo const& groupInfo ) CATCH_OVERRIDE {
            StreamingReporterBase::testGroupStarting( groupInfo );
            m_xml.startElement( "Group" )
                .writeAttribute( "name", groupInfo.name );
        }

        virtual void testCaseStarting( TestCaseInfo const& testInfo ) CATCH_OVERRIDE {
            StreamingReporterBase::testCaseStarting(testInfo);
            m_xml.startElement( "TestCase" ).writeAttribute( "name", trim( testInfo.name ) );

            if ( m_config->showDurations() == ShowDurations::Always )
                m_testCaseTimer.start();
        }

        virtual void sectionStarting( SectionInfo const& sectionInfo ) CATCH_OVERRIDE {
            StreamingReporterBase::sectionStarting( sectionInfo );
            if( m_sectionDepth++ > 0 ) {
                m_xml.startElement( "Section" )
                    .writeAttribute( "name", trim( sectionInfo.name ) )
                    .writeAttribute( "description", sectionInfo.description );
            }
        }

        virtual void assertionStarting( AssertionInfo const& ) CATCH_OVERRIDE { }

        virtual bool assertionEnded( AssertionStats const& assertionStats ) CATCH_OVERRIDE {
            const AssertionResult& assertionResult = assertionStats.assertionResult;

            // Print any info messages in <Info> tags.
            if( assertionStats.assertionResult.getResultType() != ResultWas::Ok ) {
                for( std::vector<MessageInfo>::const_iterator it = assertionStats.infoMessages.begin(), itEnd = assertionStats.infoMessages.end();
                        it != itEnd;
                        ++it ) {
                    if( it->type == ResultWas::Info ) {
                        m_xml.scopedElement( "Info" )
                            .writeText( it->message );
                    } else if ( it->type == ResultWas::Warning ) {
                        m_xml.scopedElement( "Warning" )
                            .writeText( it->message );
                    }
                }
            }

            // Drop out if result was successful but we're not printing them.
            if( !m_config->includeSuccessfulResults() && isOk(assertionResult.getResultType()) )
                return true;

            // Print the expression if there is one.
            if( assertionResult.hasExpression() ) {
                m_xml.startElement( "Expression" )
                    .writeAttribute( "success", assertionResult.succeeded() )
					.writeAttribute( "type", assertionResult.getTestMacroName() )
                    .writeAttribute( "filename", assertionResult.getSourceInfo().file )
                    .writeAttribute( "line", assertionResult.getSourceInfo().line );

                m_xml.scopedElement( "Original" )
                    .writeText( assertionResult.getExpression() );
                m_xml.scopedElement( "Expanded" )
                    .writeText( assertionResult.getExpandedExpression() );
            }

            // And... Print a result applicable to each result type.
            switch( assertionResult.getResultType() ) {
                case ResultWas::ThrewException:
                    m_xml.scopedElement( "Exception" )
                        .writeAttribute( "filename", assertionResult.getSourceInfo().file )
                        .writeAttribute( "line", assertionResult.getSourceInfo().line )
                        .writeText( assertionResult.getMessage() );
                    break;
                case ResultWas::FatalErrorCondition:
                    m_xml.scopedElement( "Fatal Error Condition" )
                        .writeAttribute( "filename", assertionResult.getSourceInfo().file )
                        .writeAttribute( "line", assertionResult.getSourceInfo().line )
                        .writeText( assertionResult.getMessage() );
                    break;
                case ResultWas::Info:
                    m_xml.scopedElement( "Info" )
                        .writeText( assertionResult.getMessage() );
                    break;
                case ResultWas::Warning:
                    // Warning will already have been written
                    break;
                case ResultWas::ExplicitFailure:
                    m_xml.scopedElement( "Failure" )
                        .writeText( assertionResult.getMessage() );
                    break;
                default:
                    break;
            }

            if( assertionResult.hasExpression() )
                m_xml.endElement();

            return true;
        }

        virtual void sectionEnded( SectionStats const& sectionStats ) CATCH_OVERRIDE {
            StreamingReporterBase::sectionEnded( sectionStats );
            if( --m_sectionDepth > 0 ) {
                XmlWriter::ScopedElement e = m_xml.scopedElement( "OverallResults" );
                e.writeAttribute( "successes", sectionStats.assertions.passed );
                e.writeAttribute( "failures", sectionStats.assertions.failed );
                e.writeAttribute( "expectedFailures", sectionStats.assertions.failedButOk );

                if ( m_config->showDurations() == ShowDurations::Always )
                    e.writeAttribute( "durationInSeconds", sectionStats.durationInSeconds );

                m_xml.endElement();
            }
        }

        virtual void testCaseEnded( TestCaseStats const& testCaseStats ) CATCH_OVERRIDE {
            StreamingReporterBase::testCaseEnded( testCaseStats );
            XmlWriter::ScopedElement e = m_xml.scopedElement( "OverallResult" );
            e.writeAttribute( "success", testCaseStats.totals.assertions.allOk() );

            if ( m_config->showDurations() == ShowDurations::Always )
                e.writeAttribute( "durationInSeconds", m_testCaseTimer.getElapsedSeconds() );

            m_xml.endElement();
        }

        virtual void testGroupEnded( TestGroupStats const& testGroupStats ) CATCH_OVERRIDE {
            StreamingReporterBase::testGroupEnded( testGroupStats );
            // TODO: Check testGroupStats.aborting and act accordingly.
            m_xml.scopedElement( "OverallResults" )
                .writeAttribute( "successes", testGroupStats.totals.assertions.passed )
                .writeAttribute( "failures", testGroupStats.totals.assertions.failed )
                .writeAttribute( "expectedFailures", testGroupStats.totals.assertions.failedButOk );
            m_xml.endElement();
        }

        virtual void testRunEnded( TestRunStats const& testRunStats ) CATCH_OVERRIDE {
            StreamingReporterBase::testRunEnded( testRunStats );
            m_xml.scopedElement( "OverallResults" )
                .writeAttribute( "successes", testRunStats.totals.assertions.passed )
                .writeAttribute( "failures", testRunStats.totals.assertions.failed )
                .writeAttribute( "expectedFailures", testRunStats.totals.assertions.failedButOk );
            m_xml.endElement();
        }

    private:
        Timer m_testCaseTimer;
        XmlWriter m_xml;
        int m_sectionDepth;
    };

     INTERNAL_CATCH_REGISTER_REPORTER( "xml", XmlReporter )

} // end namespace Catch

// #included from: ../reporters/catch_reporter_junit.hpp
#define TWOBLUECUBES_CATCH_REPORTER_JUNIT_HPP_INCLUDED

#include <assert.h>

namespace Catch {

    class JunitReporter : public CumulativeReporterBase {
    public:
        JunitReporter( ReporterConfig const& _config )
        :   CumulativeReporterBase( _config ),
            xml( _config.stream() )
        {
            m_reporterPrefs.shouldRedirectStdOut = true;
        }

        virtual ~JunitReporter() CATCH_OVERRIDE;

        static std::string getDescription() {
            return "Reports test results in an XML format that looks like Ant's junitreport target";
        }

        virtual void noMatchingTestCases( std::string const& /*spec*/ ) CATCH_OVERRIDE {}

        virtual void testRunStarting( TestRunInfo const& runInfo ) CATCH_OVERRIDE {
            CumulativeReporterBase::testRunStarting( runInfo );
            xml.startElement( "testsuites" );
        }

        virtual void testGroupStarting( GroupInfo const& groupInfo ) CATCH_OVERRIDE {
            suiteTimer.start();
            stdOutForSuite.str("");
            stdErrForSuite.str("");
            unexpectedExceptions = 0;
            CumulativeReporterBase::testGroupStarting( groupInfo );
        }

        virtual bool assertionEnded( AssertionStats const& assertionStats ) CATCH_OVERRIDE {
            if( assertionStats.assertionResult.getResultType() == ResultWas::ThrewException )
                unexpectedExceptions++;
            return CumulativeReporterBase::assertionEnded( assertionStats );
        }

        virtual void testCaseEnded( TestCaseStats const& testCaseStats ) CATCH_OVERRIDE {
            stdOutForSuite << testCaseStats.stdOut;
            stdErrForSuite << testCaseStats.stdErr;
            CumulativeReporterBase::testCaseEnded( testCaseStats );
        }

        virtual void testGroupEnded( TestGroupStats const& testGroupStats ) CATCH_OVERRIDE {
            double suiteTime = suiteTimer.getElapsedSeconds();
            CumulativeReporterBase::testGroupEnded( testGroupStats );
            writeGroup( *m_testGroups.back(), suiteTime );
        }

        virtual void testRunEndedCumulative() CATCH_OVERRIDE {
            xml.endElement();
        }

        void writeGroup( TestGroupNode const& groupNode, double suiteTime ) {
            XmlWriter::ScopedElement e = xml.scopedElement( "testsuite" );
            TestGroupStats const& stats = groupNode.value;
            xml.writeAttribute( "name", stats.groupInfo.name );
            xml.writeAttribute( "errors", unexpectedExceptions );
            xml.writeAttribute( "failures", stats.totals.assertions.failed-unexpectedExceptions );
            xml.writeAttribute( "tests", stats.totals.assertions.total() );
            xml.writeAttribute( "hostname", "tbd" ); // !TBD
            if( m_config->showDurations() == ShowDurations::Never )
                xml.writeAttribute( "time", "" );
            else
                xml.writeAttribute( "time", suiteTime );
            xml.writeAttribute( "timestamp", "tbd" ); // !TBD

            // Write test cases
            for( TestGroupNode::ChildNodes::const_iterator
                    it = groupNode.children.begin(), itEnd = groupNode.children.end();
                    it != itEnd;
                    ++it )
                writeTestCase( **it );

            xml.scopedElement( "system-out" ).writeText( trim( stdOutForSuite.str() ), false );
            xml.scopedElement( "system-err" ).writeText( trim( stdErrForSuite.str() ), false );
        }

        void writeTestCase( TestCaseNode const& testCaseNode ) {
            TestCaseStats const& stats = testCaseNode.value;

            // All test cases have exactly one section - which represents the
            // test case itself. That section may have 0-n nested sections
            assert( testCaseNode.children.size() == 1 );
            SectionNode const& rootSection = *testCaseNode.children.front();

            std::string className = stats.testInfo.className;

            if( className.empty() ) {
                if( rootSection.childSections.empty() )
                    className = "global";
            }
            writeSection( className, "", rootSection );
        }

        void writeSection(  std::string const& className,
                            std::string const& rootName,
                            SectionNode const& sectionNode ) {
            std::string name = trim( sectionNode.stats.sectionInfo.name );
            if( !rootName.empty() )
                name = rootName + "/" + name;

            if( !sectionNode.assertions.empty() ||
                !sectionNode.stdOut.empty() ||
                !sectionNode.stdErr.empty() ) {
                XmlWriter::ScopedElement e = xml.scopedElement( "testcase" );
                if( className.empty() ) {
                    xml.writeAttribute( "classname", name );
                    xml.writeAttribute( "name", "root" );
                }
                else {
                    xml.writeAttribute( "classname", className );
                    xml.writeAttribute( "name", name );
                }
                xml.writeAttribute( "time", Catch::toString( sectionNode.stats.durationInSeconds ) );

                writeAssertions( sectionNode );

                if( !sectionNode.stdOut.empty() )
                    xml.scopedElement( "system-out" ).writeText( trim( sectionNode.stdOut ), false );
                if( !sectionNode.stdErr.empty() )
                    xml.scopedElement( "system-err" ).writeText( trim( sectionNode.stdErr ), false );
            }
            for( SectionNode::ChildSections::const_iterator
                    it = sectionNode.childSections.begin(),
                    itEnd = sectionNode.childSections.end();
                    it != itEnd;
                    ++it )
                if( className.empty() )
                    writeSection( name, "", **it );
                else
                    writeSection( className, name, **it );
        }

        void writeAssertions( SectionNode const& sectionNode ) {
            for( SectionNode::Assertions::const_iterator
                    it = sectionNode.assertions.begin(), itEnd = sectionNode.assertions.end();
                    it != itEnd;
                    ++it )
                writeAssertion( *it );
        }
        void writeAssertion( AssertionStats const& stats ) {
            AssertionResult const& result = stats.assertionResult;
            if( !result.isOk() ) {
                std::string elementName;
                switch( result.getResultType() ) {
                    case ResultWas::ThrewException:
                    case ResultWas::FatalErrorCondition:
                        elementName = "error";
                        break;
                    case ResultWas::ExplicitFailure:
                        elementName = "failure";
                        break;
                    case ResultWas::ExpressionFailed:
                        elementName = "failure";
                        break;
                    case ResultWas::DidntThrowException:
                        elementName = "failure";
                        break;

                    // We should never see these here:
                    case ResultWas::Info:
                    case ResultWas::Warning:
                    case ResultWas::Ok:
                    case ResultWas::Unknown:
                    case ResultWas::FailureBit:
                    case ResultWas::Exception:
                        elementName = "internalError";
                        break;
                }

                XmlWriter::ScopedElement e = xml.scopedElement( elementName );

                xml.writeAttribute( "message", result.getExpandedExpression() );
                xml.writeAttribute( "type", result.getTestMacroName() );

                std::ostringstream oss;
                if( !result.getMessage().empty() )
                    oss << result.getMessage() << "\n";
                for( std::vector<MessageInfo>::const_iterator
                        it = stats.infoMessages.begin(),
                        itEnd = stats.infoMessages.end();
                            it != itEnd;
                            ++it )
                    if( it->type == ResultWas::Info )
                        oss << it->message << "\n";

                oss << "at " << result.getSourceInfo();
                xml.writeText( oss.str(), false );
            }
        }

        XmlWriter xml;
        Timer suiteTimer;
        std::ostringstream stdOutForSuite;
        std::ostringstream stdErrForSuite;
        unsigned int unexpectedExceptions;
    };

    INTERNAL_CATCH_REGISTER_REPORTER( "junit", JunitReporter )

} // end namespace Catch

// #included from: ../reporters/catch_reporter_console.hpp
#define TWOBLUECUBES_CATCH_REPORTER_CONSOLE_HPP_INCLUDED

namespace Catch {

    struct ConsoleReporter : StreamingReporterBase {
        ConsoleReporter( ReporterConfig const& _config )
        :   StreamingReporterBase( _config ),
            m_headerPrinted( false )
        {}

        virtual ~ConsoleReporter() CATCH_OVERRIDE;
        static std::string getDescription() {
            return "Reports test results as plain lines of text";
        }

        virtual void noMatchingTestCases( std::string const& spec ) CATCH_OVERRIDE {
            stream << "No test cases matched '" << spec << "'" << std::endl;
        }

        virtual void assertionStarting( AssertionInfo const& ) CATCH_OVERRIDE {
        }

        virtual bool assertionEnded( AssertionStats const& _assertionStats ) CATCH_OVERRIDE {
            AssertionResult const& result = _assertionStats.assertionResult;

            bool printInfoMessages = true;

            // Drop out if result was successful and we're not printing those
            if( !m_config->includeSuccessfulResults() && result.isOk() ) {
                if( result.getResultType() != ResultWas::Warning )
                    return false;
                printInfoMessages = false;
            }

            lazyPrint();

            AssertionPrinter printer( stream, _assertionStats, printInfoMessages );
            printer.print();
            stream << std::endl;
            return true;
        }

        virtual void sectionStarting( SectionInfo const& _sectionInfo ) CATCH_OVERRIDE {
            m_headerPrinted = false;
            StreamingReporterBase::sectionStarting( _sectionInfo );
        }
        virtual void sectionEnded( SectionStats const& _sectionStats ) CATCH_OVERRIDE {
            if( _sectionStats.missingAssertions ) {
                lazyPrint();
                Colour colour( Colour::ResultError );
                if( m_sectionStack.size() > 1 )
                    stream << "\nNo assertions in section";
                else
                    stream << "\nNo assertions in test case";
                stream << " '" << _sectionStats.sectionInfo.name << "'\n" << std::endl;
            }
            if( m_headerPrinted ) {
                if( m_config->showDurations() == ShowDurations::Always )
                    stream << "Completed in " << _sectionStats.durationInSeconds << "s" << std::endl;
                m_headerPrinted = false;
            }
            else {
                if( m_config->showDurations() == ShowDurations::Always )
                    stream << _sectionStats.sectionInfo.name << " completed in " << _sectionStats.durationInSeconds << "s" << std::endl;
            }
            StreamingReporterBase::sectionEnded( _sectionStats );
        }

        virtual void testCaseEnded( TestCaseStats const& _testCaseStats ) CATCH_OVERRIDE {
            StreamingReporterBase::testCaseEnded( _testCaseStats );
            m_headerPrinted = false;
        }
        virtual void testGroupEnded( TestGroupStats const& _testGroupStats ) CATCH_OVERRIDE {
            if( currentGroupInfo.used ) {
                printSummaryDivider();
                stream << "Summary for group '" << _testGroupStats.groupInfo.name << "':\n";
                printTotals( _testGroupStats.totals );
                stream << "\n" << std::endl;
            }
            StreamingReporterBase::testGroupEnded( _testGroupStats );
        }
        virtual void testRunEnded( TestRunStats const& _testRunStats ) CATCH_OVERRIDE {
            printTotalsDivider( _testRunStats.totals );
            printTotals( _testRunStats.totals );
            stream << std::endl;
            StreamingReporterBase::testRunEnded( _testRunStats );
        }

    private:

        class AssertionPrinter {
            void operator= ( AssertionPrinter const& );
        public:
            AssertionPrinter( std::ostream& _stream, AssertionStats const& _stats, bool _printInfoMessages )
            :   stream( _stream ),
                stats( _stats ),
                result( _stats.assertionResult ),
                colour( Colour::None ),
                message( result.getMessage() ),
                messages( _stats.infoMessages ),
                printInfoMessages( _printInfoMessages )
            {
                switch( result.getResultType() ) {
                    case ResultWas::Ok:
                        colour = Colour::Success;
                        passOrFail = "PASSED";
                        //if( result.hasMessage() )
                        if( _stats.infoMessages.size() == 1 )
                            messageLabel = "with message";
                        if( _stats.infoMessages.size() > 1 )
                            messageLabel = "with messages";
                        break;
                    case ResultWas::ExpressionFailed:
                        if( result.isOk() ) {
                            colour = Colour::Success;
                            passOrFail = "FAILED - but was ok";
                        }
                        else {
                            colour = Colour::Error;
                            passOrFail = "FAILED";
                        }
                        if( _stats.infoMessages.size() == 1 )
                            messageLabel = "with message";
                        if( _stats.infoMessages.size() > 1 )
                            messageLabel = "with messages";
                        break;
                    case ResultWas::ThrewException:
                        colour = Colour::Error;
                        passOrFail = "FAILED";
                        messageLabel = "due to unexpected exception with message";
                        break;
                    case ResultWas::FatalErrorCondition:
                        colour = Colour::Error;
                        passOrFail = "FAILED";
                        messageLabel = "due to a fatal error condition";
                        break;
                    case ResultWas::DidntThrowException:
                        colour = Colour::Error;
                        passOrFail = "FAILED";
                        messageLabel = "because no exception was thrown where one was expected";
                        break;
                    case ResultWas::Info:
                        messageLabel = "info";
                        break;
                    case ResultWas::Warning:
                        messageLabel = "warning";
                        break;
                    case ResultWas::ExplicitFailure:
                        passOrFail = "FAILED";
                        colour = Colour::Error;
                        if( _stats.infoMessages.size() == 1 )
                            messageLabel = "explicitly with message";
                        if( _stats.infoMessages.size() > 1 )
                            messageLabel = "explicitly with messages";
                        break;
                    // These cases are here to prevent compiler warnings
                    case ResultWas::Unknown:
                    case ResultWas::FailureBit:
                    case ResultWas::Exception:
                        passOrFail = "** internal error **";
                        colour = Colour::Error;
                        break;
                }
            }

            void print() const {
                printSourceInfo();
                if( stats.totals.assertions.total() > 0 ) {
                    if( result.isOk() )
                        stream << "\n";
                    printResultType();
                    printOriginalExpression();
                    printReconstructedExpression();
                }
                else {
                    stream << "\n";
                }
                printMessage();
            }

        private:
            void printResultType() const {
                if( !passOrFail.empty() ) {
                    Colour colourGuard( colour );
                    stream << passOrFail << ":\n";
                }
            }
            void printOriginalExpression() const {
                if( result.hasExpression() ) {
                    Colour colourGuard( Colour::OriginalExpression );
                    stream  << "  ";
                    stream << result.getExpressionInMacro();
                    stream << "\n";
                }
            }
            void printReconstructedExpression() const {
                if( result.hasExpandedExpression() ) {
                    stream << "with expansion:\n";
                    Colour colourGuard( Colour::ReconstructedExpression );
                    stream << Text( result.getExpandedExpression(), TextAttributes().setIndent(2) ) << "\n";
                }
            }
            void printMessage() const {
                if( !messageLabel.empty() )
                    stream << messageLabel << ":" << "\n";
                for( std::vector<MessageInfo>::const_iterator it = messages.begin(), itEnd = messages.end();
                        it != itEnd;
                        ++it ) {
                    // If this assertion is a warning ignore any INFO messages
                    if( printInfoMessages || it->type != ResultWas::Info )
                        stream << Text( it->message, TextAttributes().setIndent(2) ) << "\n";
                }
            }
            void printSourceInfo() const {
                Colour colourGuard( Colour::FileName );
                stream << result.getSourceInfo() << ": ";
            }

            std::ostream& stream;
            AssertionStats const& stats;
            AssertionResult const& result;
            Colour::Code colour;
            std::string passOrFail;
            std::string messageLabel;
            std::string message;
            std::vector<MessageInfo> messages;
            bool printInfoMessages;
        };

        void lazyPrint() {

            if( !currentTestRunInfo.used )
                lazyPrintRunInfo();
            if( !currentGroupInfo.used )
                lazyPrintGroupInfo();

            if( !m_headerPrinted ) {
                printTestCaseAndSectionHeader();
                m_headerPrinted = true;
            }
        }
        void lazyPrintRunInfo() {
            stream  << "\n" << getLineOfChars<'~'>() << "\n";
            Colour colour( Colour::SecondaryText );
            stream  << currentTestRunInfo->name
                    << " is a Catch v"  << libraryVersion << " host application.\n"
                    << "Run with -? for options\n\n";

            if( m_config->rngSeed() != 0 )
                stream << "Randomness seeded to: " << m_config->rngSeed() << "\n\n";

            currentTestRunInfo.used = true;
        }
        void lazyPrintGroupInfo() {
            if( !currentGroupInfo->name.empty() && currentGroupInfo->groupsCounts > 1 ) {
                printClosedHeader( "Group: " + currentGroupInfo->name );
                currentGroupInfo.used = true;
            }
        }
        void printTestCaseAndSectionHeader() {
            assert( !m_sectionStack.empty() );
            printOpenHeader( currentTestCaseInfo->name );

            if( m_sectionStack.size() > 1 ) {
                Colour colourGuard( Colour::Headers );

                std::vector<SectionInfo>::const_iterator
                    it = m_sectionStack.begin()+1, // Skip first section (test case)
                    itEnd = m_sectionStack.end();
                for( ; it != itEnd; ++it )
                    printHeaderString( it->name, 2 );
            }

            SourceLineInfo lineInfo = m_sectionStack.front().lineInfo;

            if( !lineInfo.empty() ){
                stream << getLineOfChars<'-'>() << "\n";
                Colour colourGuard( Colour::FileName );
                stream << lineInfo << "\n";
            }
            stream << getLineOfChars<'.'>() << "\n" << std::endl;
        }

        void printClosedHeader( std::string const& _name ) {
            printOpenHeader( _name );
            stream << getLineOfChars<'.'>() << "\n";
        }
        void printOpenHeader( std::string const& _name ) {
            stream  << getLineOfChars<'-'>() << "\n";
            {
                Colour colourGuard( Colour::Headers );
                printHeaderString( _name );
            }
        }

        // if string has a : in first line will set indent to follow it on
        // subsequent lines
        void printHeaderString( std::string const& _string, std::size_t indent = 0 ) {
            std::size_t i = _string.find( ": " );
            if( i != std::string::npos )
                i+=2;
            else
                i = 0;
            stream << Text( _string, TextAttributes()
                                        .setIndent( indent+i)
                                        .setInitialIndent( indent ) ) << "\n";
        }

        struct SummaryColumn {

            SummaryColumn( std::string const& _label, Colour::Code _colour )
            :   label( _label ),
                colour( _colour )
            {}
            SummaryColumn addRow( std::size_t count ) {
                std::ostringstream oss;
                oss << count;
                std::string row = oss.str();
                for( std::vector<std::string>::iterator it = rows.begin(); it != rows.end(); ++it ) {
                    while( it->size() < row.size() )
                        *it = " " + *it;
                    while( it->size() > row.size() )
                        row = " " + row;
                }
                rows.push_back( row );
                return *this;
            }

            std::string label;
            Colour::Code colour;
            std::vector<std::string> rows;

        };

        void printTotals( Totals const& totals ) {
            if( totals.testCases.total() == 0 ) {
                stream << Colour( Colour::Warning ) << "No tests ran\n";
            }
            else if( totals.assertions.total() > 0 && totals.testCases.allPassed() ) {
                stream << Colour( Colour::ResultSuccess ) << "All tests passed";
                stream << " ("
                        << pluralise( totals.assertions.passed, "assertion" ) << " in "
                        << pluralise( totals.testCases.passed, "test case" ) << ")"
                        << "\n";
            }
            else {

                std::vector<SummaryColumn> columns;
                columns.push_back( SummaryColumn( "", Colour::None )
                                        .addRow( totals.testCases.total() )
                                        .addRow( totals.assertions.total() ) );
                columns.push_back( SummaryColumn( "passed", Colour::Success )
                                        .addRow( totals.testCases.passed )
                                        .addRow( totals.assertions.passed ) );
                columns.push_back( SummaryColumn( "failed", Colour::ResultError )
                                        .addRow( totals.testCases.failed )
                                        .addRow( totals.assertions.failed ) );
                columns.push_back( SummaryColumn( "failed as expected", Colour::ResultExpectedFailure )
                                        .addRow( totals.testCases.failedButOk )
                                        .addRow( totals.assertions.failedButOk ) );

                printSummaryRow( "test cases", columns, 0 );
                printSummaryRow( "assertions", columns, 1 );
            }
        }
        void printSummaryRow( std::string const& label, std::vector<SummaryColumn> const& cols, std::size_t row ) {
            for( std::vector<SummaryColumn>::const_iterator it = cols.begin(); it != cols.end(); ++it ) {
                std::string value = it->rows[row];
                if( it->label.empty() ) {
                    stream << label << ": ";
                    if( value != "0" )
                        stream << value;
                    else
                        stream << Colour( Colour::Warning ) << "- none -";
                }
                else if( value != "0" ) {
                    stream  << Colour( Colour::LightGrey ) << " | ";
                    stream  << Colour( it->colour )
                            << value << " " << it->label;
                }
            }
            stream << "\n";
        }

        static std::size_t makeRatio( std::size_t number, std::size_t total ) {
            std::size_t ratio = total > 0 ? CATCH_CONFIG_CONSOLE_WIDTH * number/ total : 0;
            return ( ratio == 0 && number > 0 ) ? 1 : ratio;
        }
        static std::size_t& findMax( std::size_t& i, std::size_t& j, std::size_t& k ) {
            if( i > j && i > k )
                return i;
            else if( j > k )
                return j;
            else
                return k;
        }

        void printTotalsDivider( Totals const& totals ) {
            if( totals.testCases.total() > 0 ) {
                std::size_t failedRatio = makeRatio( totals.testCases.failed, totals.testCases.total() );
                std::size_t failedButOkRatio = makeRatio( totals.testCases.failedButOk, totals.testCases.total() );
                std::size_t passedRatio = makeRatio( totals.testCases.passed, totals.testCases.total() );
                while( failedRatio + failedButOkRatio + passedRatio < CATCH_CONFIG_CONSOLE_WIDTH-1 )
                    findMax( failedRatio, failedButOkRatio, passedRatio )++;
                while( failedRatio + failedButOkRatio + passedRatio > CATCH_CONFIG_CONSOLE_WIDTH-1 )
                    findMax( failedRatio, failedButOkRatio, passedRatio )--;

                stream << Colour( Colour::Error ) << std::string( failedRatio, '=' );
                stream << Colour( Colour::ResultExpectedFailure ) << std::string( failedButOkRatio, '=' );
                if( totals.testCases.allPassed() )
                    stream << Colour( Colour::ResultSuccess ) << std::string( passedRatio, '=' );
                else
                    stream << Colour( Colour::Success ) << std::string( passedRatio, '=' );
            }
            else {
                stream << Colour( Colour::Warning ) << std::string( CATCH_CONFIG_CONSOLE_WIDTH-1, '=' );
            }
            stream << "\n";
        }
        void printSummaryDivider() {
            stream << getLineOfChars<'-'>() << "\n";
        }

    private:
        bool m_headerPrinted;
    };

    INTERNAL_CATCH_REGISTER_REPORTER( "console", ConsoleReporter )

} // end namespace Catch

// #included from: ../reporters/catch_reporter_compact.hpp
#define TWOBLUECUBES_CATCH_REPORTER_COMPACT_HPP_INCLUDED

namespace Catch {

    struct CompactReporter : StreamingReporterBase {

        CompactReporter( ReporterConfig const& _config )
        : StreamingReporterBase( _config )
        {}

        virtual ~CompactReporter();

        static std::string getDescription() {
            return "Reports test results on a single line, suitable for IDEs";
        }

        virtual ReporterPreferences getPreferences() const {
            ReporterPreferences prefs;
            prefs.shouldRedirectStdOut = false;
            return prefs;
        }

        virtual void noMatchingTestCases( std::string const& spec ) {
            stream << "No test cases matched '" << spec << "'" << std::endl;
        }

        virtual void assertionStarting( AssertionInfo const& ) {
        }

        virtual bool assertionEnded( AssertionStats const& _assertionStats ) {
            AssertionResult const& result = _assertionStats.assertionResult;

            bool printInfoMessages = true;

            // Drop out if result was successful and we're not printing those
            if( !m_config->includeSuccessfulResults() && result.isOk() ) {
                if( result.getResultType() != ResultWas::Warning )
                    return false;
                printInfoMessages = false;
            }

            AssertionPrinter printer( stream, _assertionStats, printInfoMessages );
            printer.print();

            stream << std::endl;
            return true;
        }

        virtual void testRunEnded( TestRunStats const& _testRunStats ) {
            printTotals( _testRunStats.totals );
            stream << "\n" << std::endl;
            StreamingReporterBase::testRunEnded( _testRunStats );
        }

    private:
        class AssertionPrinter {
            void operator= ( AssertionPrinter const& );
        public:
            AssertionPrinter( std::ostream& _stream, AssertionStats const& _stats, bool _printInfoMessages )
            : stream( _stream )
            , stats( _stats )
            , result( _stats.assertionResult )
            , messages( _stats.infoMessages )
            , itMessage( _stats.infoMessages.begin() )
            , printInfoMessages( _printInfoMessages )
            {}

            void print() {
                printSourceInfo();

                itMessage = messages.begin();

                switch( result.getResultType() ) {
                    case ResultWas::Ok:
                        printResultType( Colour::ResultSuccess, passedString() );
                        printOriginalExpression();
                        printReconstructedExpression();
                        if ( ! result.hasExpression() )
                            printRemainingMessages( Colour::None );
                        else
                            printRemainingMessages();
                        break;
                    case ResultWas::ExpressionFailed:
                        if( result.isOk() )
                            printResultType( Colour::ResultSuccess, failedString() + std::string( " - but was ok" ) );
                        else
                            printResultType( Colour::Error, failedString() );
                        printOriginalExpression();
                        printReconstructedExpression();
                        printRemainingMessages();
                        break;
                    case ResultWas::ThrewException:
                        printResultType( Colour::Error, failedString() );
                        printIssue( "unexpected exception with message:" );
                        printMessage();
                        printExpressionWas();
                        printRemainingMessages();
                        break;
                    case ResultWas::FatalErrorCondition:
                        printResultType( Colour::Error, failedString() );
                        printIssue( "fatal error condition with message:" );
                        printMessage();
                        printExpressionWas();
                        printRemainingMessages();
                        break;
                    case ResultWas::DidntThrowException:
                        printResultType( Colour::Error, failedString() );
                        printIssue( "expected exception, got none" );
                        printExpressionWas();
                        printRemainingMessages();
                        break;
                    case ResultWas::Info:
                        printResultType( Colour::None, "info" );
                        printMessage();
                        printRemainingMessages();
                        break;
                    case ResultWas::Warning:
                        printResultType( Colour::None, "warning" );
                        printMessage();
                        printRemainingMessages();
                        break;
                    case ResultWas::ExplicitFailure:
                        printResultType( Colour::Error, failedString() );
                        printIssue( "explicitly" );
                        printRemainingMessages( Colour::None );
                        break;
                    // These cases are here to prevent compiler warnings
                    case ResultWas::Unknown:
                    case ResultWas::FailureBit:
                    case ResultWas::Exception:
                        printResultType( Colour::Error, "** internal error **" );
                        break;
                }
            }

        private:
            // Colour::LightGrey

            static Colour::Code dimColour() { return Colour::FileName; }

#ifdef CATCH_PLATFORM_MAC
            static const char* failedString() { return "FAILED"; }
            static const char* passedString() { return "PASSED"; }
#else
            static const char* failedString() { return "failed"; }
            static const char* passedString() { return "passed"; }
#endif

            void printSourceInfo() const {
                Colour colourGuard( Colour::FileName );
                stream << result.getSourceInfo() << ":";
            }

            void printResultType( Colour::Code colour, std::string passOrFail ) const {
                if( !passOrFail.empty() ) {
                    {
                        Colour colourGuard( colour );
                        stream << " " << passOrFail;
                    }
                    stream << ":";
                }
            }

            void printIssue( std::string issue ) const {
                stream << " " << issue;
            }

            void printExpressionWas() {
                if( result.hasExpression() ) {
                    stream << ";";
                    {
                        Colour colour( dimColour() );
                        stream << " expression was:";
                    }
                    printOriginalExpression();
                }
            }

            void printOriginalExpression() const {
                if( result.hasExpression() ) {
                    stream << " " << result.getExpression();
                }
            }

            void printReconstructedExpression() const {
                if( result.hasExpandedExpression() ) {
                    {
                        Colour colour( dimColour() );
                        stream << " for: ";
                    }
                    stream << result.getExpandedExpression();
                }
            }

            void printMessage() {
                if ( itMessage != messages.end() ) {
                    stream << " '" << itMessage->message << "'";
                    ++itMessage;
                }
            }

            void printRemainingMessages( Colour::Code colour = dimColour() ) {
                if ( itMessage == messages.end() )
                    return;

                // using messages.end() directly yields compilation error:
                std::vector<MessageInfo>::const_iterator itEnd = messages.end();
                const std::size_t N = static_cast<std::size_t>( std::distance( itMessage, itEnd ) );

                {
                    Colour colourGuard( colour );
                    stream << " with " << pluralise( N, "message" ) << ":";
                }

                for(; itMessage != itEnd; ) {
                    // If this assertion is a warning ignore any INFO messages
                    if( printInfoMessages || itMessage->type != ResultWas::Info ) {
                        stream << " '" << itMessage->message << "'";
                        if ( ++itMessage != itEnd ) {
                            Colour colourGuard( dimColour() );
                            stream << " and";
                        }
                    }
                }
            }

        private:
            std::ostream& stream;
            AssertionStats const& stats;
            AssertionResult const& result;
            std::vector<MessageInfo> messages;
            std::vector<MessageInfo>::const_iterator itMessage;
            bool printInfoMessages;
        };

        // Colour, message variants:
        // - white: No tests ran.
        // -   red: Failed [both/all] N test cases, failed [both/all] M assertions.
        // - white: Passed [both/all] N test cases (no assertions).
        // -   red: Failed N tests cases, failed M assertions.
        // - green: Passed [both/all] N tests cases with M assertions.

        std::string bothOrAll( std::size_t count ) const {
            return count == 1 ? "" : count == 2 ? "both " : "all " ;
        }

        void printTotals( const Totals& totals ) const {
            if( totals.testCases.total() == 0 ) {
                stream << "No tests ran.";
            }
            else if( totals.testCases.failed == totals.testCases.total() ) {
                Colour colour( Colour::ResultError );
                const std::string qualify_assertions_failed =
                    totals.assertions.failed == totals.assertions.total() ?
                        bothOrAll( totals.assertions.failed ) : "";
                stream <<
                    "Failed " << bothOrAll( totals.testCases.failed )
                              << pluralise( totals.testCases.failed, "test case"  ) << ", "
                    "failed " << qualify_assertions_failed <<
                                 pluralise( totals.assertions.failed, "assertion" ) << ".";
            }
            else if( totals.assertions.total() == 0 ) {
                stream <<
                    "Passed " << bothOrAll( totals.testCases.total() )
                              << pluralise( totals.testCases.total(), "test case" )
                              << " (no assertions).";
            }
            else if( totals.assertions.failed ) {
                Colour colour( Colour::ResultError );
                stream <<
                    "Failed " << pluralise( totals.testCases.failed, "test case"  ) << ", "
                    "failed " << pluralise( totals.assertions.failed, "assertion" ) << ".";
            }
            else {
                Colour colour( Colour::ResultSuccess );
                stream <<
                    "Passed " << bothOrAll( totals.testCases.passed )
                              << pluralise( totals.testCases.passed, "test case"  ) <<
                    " with "  << pluralise( totals.assertions.passed, "assertion" ) << ".";
            }
        }
    };

    INTERNAL_CATCH_REGISTER_REPORTER( "compact", CompactReporter )

} // end namespace Catch

namespace Catch {
    // These are all here to avoid warnings about not having any out of line
    // virtual methods
    NonCopyable::~NonCopyable() {}
    IShared::~IShared() {}
    IStream::~IStream() CATCH_NOEXCEPT {}
    FileStream::~FileStream() CATCH_NOEXCEPT {}
    CoutStream::~CoutStream() CATCH_NOEXCEPT {}
    DebugOutStream::~DebugOutStream() CATCH_NOEXCEPT {}
    StreamBufBase::~StreamBufBase() CATCH_NOEXCEPT {}
    IContext::~IContext() {}
    IResultCapture::~IResultCapture() {}
    ITestCase::~ITestCase() {}
    ITestCaseRegistry::~ITestCaseRegistry() {}
    IRegistryHub::~IRegistryHub() {}
    IMutableRegistryHub::~IMutableRegistryHub() {}
    IExceptionTranslator::~IExceptionTranslator() {}
    IExceptionTranslatorRegistry::~IExceptionTranslatorRegistry() {}
    IReporter::~IReporter() {}
    IReporterFactory::~IReporterFactory() {}
    IReporterRegistry::~IReporterRegistry() {}
    IStreamingReporter::~IStreamingReporter() {}
    AssertionStats::~AssertionStats() {}
    SectionStats::~SectionStats() {}
    TestCaseStats::~TestCaseStats() {}
    TestGroupStats::~TestGroupStats() {}
    TestRunStats::~TestRunStats() {}
    CumulativeReporterBase::SectionNode::~SectionNode() {}
    CumulativeReporterBase::~CumulativeReporterBase() {}

    StreamingReporterBase::~StreamingReporterBase() {}
    ConsoleReporter::~ConsoleReporter() {}
    CompactReporter::~CompactReporter() {}
    IRunner::~IRunner() {}
    IMutableContext::~IMutableContext() {}
    IConfig::~IConfig() {}
    XmlReporter::~XmlReporter() {}
    JunitReporter::~JunitReporter() {}
    TestRegistry::~TestRegistry() {}
    FreeFunctionTestCase::~FreeFunctionTestCase() {}
    IGeneratorInfo::~IGeneratorInfo() {}
    IGeneratorsForTest::~IGeneratorsForTest() {}
    WildcardPattern::~WildcardPattern() {}
    TestSpec::Pattern::~Pattern() {}
    TestSpec::NamePattern::~NamePattern() {}
    TestSpec::TagPattern::~TagPattern() {}
    TestSpec::ExcludedPattern::~ExcludedPattern() {}

    Matchers::Impl::StdString::Equals::~Equals() {}
    Matchers::Impl::StdString::Contains::~Contains() {}
    Matchers::Impl::StdString::StartsWith::~StartsWith() {}
    Matchers::Impl::StdString::EndsWith::~EndsWith() {}

    void Config::dummy() {}

    namespace TestCaseTracking {
        ITracker::~ITracker() {}
        TrackerBase::~TrackerBase() {}
        SectionTracker::~SectionTracker() {}
        IndexTracker::~IndexTracker() {}
    }
}

#ifdef __clang__
#pragma clang diagnostic pop
#endif

#endif

#ifdef CATCH_CONFIG_MAIN
// #included from: internal/catch_default_main.hpp
#define TWOBLUECUBES_CATCH_DEFAULT_MAIN_HPP_INCLUDED

#ifndef __OBJC__

// Standard C/C++ main entry point
int main (int argc, char * argv[]) {
    return Catch::Session().run( argc, argv );
}

#else // __OBJC__

// Objective-C entry point
int main (int argc, char * const argv[]) {
#if !CATCH_ARC_ENABLED
    NSAutoreleasePool * pool = [[NSAutoreleasePool alloc] init];
#endif

    Catch::registerTestMethods();
    int result = Catch::Session().run( argc, (char* const*)argv );

#if !CATCH_ARC_ENABLED
    [pool drain];
#endif

    return result;
}

#endif // __OBJC__

#endif

#ifdef CLARA_CONFIG_MAIN_NOT_DEFINED
#  undef CLARA_CONFIG_MAIN
#endif

//////

// If this config identifier is defined then all CATCH macros are prefixed with CATCH_
#ifdef CATCH_CONFIG_PREFIX_ALL

#define CATCH_REQUIRE( expr ) INTERNAL_CATCH_TEST( expr, Catch::ResultDisposition::Normal, "CATCH_REQUIRE" )
#define CATCH_REQUIRE_FALSE( expr ) INTERNAL_CATCH_TEST( expr, Catch::ResultDisposition::Normal | Catch::ResultDisposition::FalseTest, "CATCH_REQUIRE_FALSE" )

#define CATCH_REQUIRE_THROWS( expr ) INTERNAL_CATCH_THROWS( expr, Catch::ResultDisposition::Normal, "", "CATCH_REQUIRE_THROWS" )
#define CATCH_REQUIRE_THROWS_AS( expr, exceptionType ) INTERNAL_CATCH_THROWS_AS( expr, exceptionType, Catch::ResultDisposition::Normal, "CATCH_REQUIRE_THROWS_AS" )
#define CATCH_REQUIRE_THROWS_WITH( expr, matcher ) INTERNAL_CATCH_THROWS( expr, Catch::ResultDisposition::Normal, matcher, "CATCH_REQUIRE_THROWS_WITH" )
#define CATCH_REQUIRE_NOTHROW( expr ) INTERNAL_CATCH_NO_THROW( expr, Catch::ResultDisposition::Normal, "CATCH_REQUIRE_NOTHROW" )

#define CATCH_CHECK( expr ) INTERNAL_CATCH_TEST( expr, Catch::ResultDisposition::ContinueOnFailure, "CATCH_CHECK" )
#define CATCH_CHECK_FALSE( expr ) INTERNAL_CATCH_TEST( expr, Catch::ResultDisposition::ContinueOnFailure | Catch::ResultDisposition::FalseTest, "CATCH_CHECK_FALSE" )
#define CATCH_CHECKED_IF( expr ) INTERNAL_CATCH_IF( expr, Catch::ResultDisposition::ContinueOnFailure, "CATCH_CHECKED_IF" )
#define CATCH_CHECKED_ELSE( expr ) INTERNAL_CATCH_ELSE( expr, Catch::ResultDisposition::ContinueOnFailure, "CATCH_CHECKED_ELSE" )
#define CATCH_CHECK_NOFAIL( expr ) INTERNAL_CATCH_TEST( expr, Catch::ResultDisposition::ContinueOnFailure | Catch::ResultDisposition::SuppressFail, "CATCH_CHECK_NOFAIL" )

#define CATCH_CHECK_THROWS( expr )  INTERNAL_CATCH_THROWS( expr, Catch::ResultDisposition::ContinueOnFailure, "CATCH_CHECK_THROWS" )
#define CATCH_CHECK_THROWS_AS( expr, exceptionType ) INTERNAL_CATCH_THROWS_AS( expr, exceptionType, Catch::ResultDisposition::ContinueOnFailure, "CATCH_CHECK_THROWS_AS" )
#define CATCH_CHECK_THROWS_WITH( expr, matcher ) INTERNAL_CATCH_THROWS( expr, Catch::ResultDisposition::ContinueOnFailure, matcher, "CATCH_CHECK_THROWS_WITH" )
#define CATCH_CHECK_NOTHROW( expr ) INTERNAL_CATCH_NO_THROW( expr, Catch::ResultDisposition::ContinueOnFailure, "CATCH_CHECK_NOTHROW" )

#define CHECK_THAT( arg, matcher ) INTERNAL_CHECK_THAT( arg, matcher, Catch::ResultDisposition::ContinueOnFailure, "CATCH_CHECK_THAT" )
#define CATCH_REQUIRE_THAT( arg, matcher ) INTERNAL_CHECK_THAT( arg, matcher, Catch::ResultDisposition::Normal, "CATCH_REQUIRE_THAT" )

#define CATCH_INFO( msg ) INTERNAL_CATCH_INFO( msg, "CATCH_INFO" )
#define CATCH_WARN( msg ) INTERNAL_CATCH_MSG( Catch::ResultWas::Warning, Catch::ResultDisposition::ContinueOnFailure, "CATCH_WARN", msg )
#define CATCH_SCOPED_INFO( msg ) INTERNAL_CATCH_INFO( msg, "CATCH_INFO" )
#define CATCH_CAPTURE( msg ) INTERNAL_CATCH_INFO( #msg " := " << msg, "CATCH_CAPTURE" )
#define CATCH_SCOPED_CAPTURE( msg ) INTERNAL_CATCH_INFO( #msg " := " << msg, "CATCH_CAPTURE" )

#ifdef CATCH_CONFIG_VARIADIC_MACROS
    #define CATCH_TEST_CASE( ... ) INTERNAL_CATCH_TESTCASE( __VA_ARGS__ )
    #define CATCH_TEST_CASE_METHOD( className, ... ) INTERNAL_CATCH_TEST_CASE_METHOD( className, __VA_ARGS__ )
    #define CATCH_METHOD_AS_TEST_CASE( method, ... ) INTERNAL_CATCH_METHOD_AS_TEST_CASE( method, __VA_ARGS__ )
    #define CATCH_REGISTER_TEST_CASE( Function, ... ) INTERNAL_CATCH_REGISTER_TESTCASE( Function, __VA_ARGS__ )
    #define CATCH_SECTION( ... ) INTERNAL_CATCH_SECTION( __VA_ARGS__ )
    #define CATCH_FAIL( ... ) INTERNAL_CATCH_MSG( Catch::ResultWas::ExplicitFailure, Catch::ResultDisposition::Normal, "CATCH_FAIL", __VA_ARGS__ )
    #define CATCH_SUCCEED( ... ) INTERNAL_CATCH_MSG( Catch::ResultWas::Ok, Catch::ResultDisposition::ContinueOnFailure, "CATCH_SUCCEED", __VA_ARGS__ )
#else
    #define CATCH_TEST_CASE( name, description ) INTERNAL_CATCH_TESTCASE( name, description )
    #define CATCH_TEST_CASE_METHOD( className, name, description ) INTERNAL_CATCH_TEST_CASE_METHOD( className, name, description )
    #define CATCH_METHOD_AS_TEST_CASE( method, name, description ) INTERNAL_CATCH_METHOD_AS_TEST_CASE( method, name, description )
    #define CATCH_REGISTER_TEST_CASE( function, name, description ) INTERNAL_CATCH_REGISTER_TESTCASE( function, name, description )
    #define CATCH_SECTION( name, description ) INTERNAL_CATCH_SECTION( name, description )
    #define CATCH_FAIL( msg ) INTERNAL_CATCH_MSG( Catch::ResultWas::ExplicitFailure, Catch::ResultDisposition::Normal, "CATCH_FAIL", msg )
    #define CATCH_SUCCEED( msg ) INTERNAL_CATCH_MSG( Catch::ResultWas::Ok, Catch::ResultDisposition::ContinueOnFailure, "CATCH_SUCCEED", msg )
#endif
#define CATCH_ANON_TEST_CASE() INTERNAL_CATCH_TESTCASE( "", "" )

#define CATCH_REGISTER_REPORTER( name, reporterType ) INTERNAL_CATCH_REGISTER_REPORTER( name, reporterType )
#define CATCH_REGISTER_LEGACY_REPORTER( name, reporterType ) INTERNAL_CATCH_REGISTER_LEGACY_REPORTER( name, reporterType )

#define CATCH_GENERATE( expr) INTERNAL_CATCH_GENERATE( expr )

// "BDD-style" convenience wrappers
#ifdef CATCH_CONFIG_VARIADIC_MACROS
#define CATCH_SCENARIO( ... ) CATCH_TEST_CASE( "Scenario: " __VA_ARGS__ )
#define CATCH_SCENARIO_METHOD( className, ... ) INTERNAL_CATCH_TEST_CASE_METHOD( className, "Scenario: " __VA_ARGS__ )
#else
#define CATCH_SCENARIO( name, tags ) CATCH_TEST_CASE( "Scenario: " name, tags )
#define CATCH_SCENARIO_METHOD( className, name, tags ) INTERNAL_CATCH_TEST_CASE_METHOD( className, "Scenario: " name, tags )
#endif
#define CATCH_GIVEN( desc )    CATCH_SECTION( std::string( "Given: ") + desc, "" )
#define CATCH_WHEN( desc )     CATCH_SECTION( std::string( " When: ") + desc, "" )
#define CATCH_AND_WHEN( desc ) CATCH_SECTION( std::string( "  And: ") + desc, "" )
#define CATCH_THEN( desc )     CATCH_SECTION( std::string( " Then: ") + desc, "" )
#define CATCH_AND_THEN( desc ) CATCH_SECTION( std::string( "  And: ") + desc, "" )

// If CATCH_CONFIG_PREFIX_ALL is not defined then the CATCH_ prefix is not required
#else

#define REQUIRE( expr ) INTERNAL_CATCH_TEST( expr, Catch::ResultDisposition::Normal, "REQUIRE" )
#define REQUIRE_FALSE( expr ) INTERNAL_CATCH_TEST( expr, Catch::ResultDisposition::Normal | Catch::ResultDisposition::FalseTest, "REQUIRE_FALSE" )

#define REQUIRE_THROWS( expr ) INTERNAL_CATCH_THROWS( expr, Catch::ResultDisposition::Normal, "", "REQUIRE_THROWS" )
#define REQUIRE_THROWS_AS( expr, exceptionType ) INTERNAL_CATCH_THROWS_AS( expr, exceptionType, Catch::ResultDisposition::Normal, "REQUIRE_THROWS_AS" )
#define REQUIRE_THROWS_WITH( expr, matcher ) INTERNAL_CATCH_THROWS( expr, Catch::ResultDisposition::Normal, matcher, "REQUIRE_THROWS_WITH" )
#define REQUIRE_NOTHROW( expr ) INTERNAL_CATCH_NO_THROW( expr, Catch::ResultDisposition::Normal, "REQUIRE_NOTHROW" )

#define CHECK( expr ) INTERNAL_CATCH_TEST( expr, Catch::ResultDisposition::ContinueOnFailure, "CHECK" )
#define CHECK_FALSE( expr ) INTERNAL_CATCH_TEST( expr, Catch::ResultDisposition::ContinueOnFailure | Catch::ResultDisposition::FalseTest, "CHECK_FALSE" )
#define CHECKED_IF( expr ) INTERNAL_CATCH_IF( expr, Catch::ResultDisposition::ContinueOnFailure, "CHECKED_IF" )
#define CHECKED_ELSE( expr ) INTERNAL_CATCH_ELSE( expr, Catch::ResultDisposition::ContinueOnFailure, "CHECKED_ELSE" )
#define CHECK_NOFAIL( expr ) INTERNAL_CATCH_TEST( expr, Catch::ResultDisposition::ContinueOnFailure | Catch::ResultDisposition::SuppressFail, "CHECK_NOFAIL" )

#define CHECK_THROWS( expr )  INTERNAL_CATCH_THROWS( expr, Catch::ResultDisposition::ContinueOnFailure, "", "CHECK_THROWS" )
#define CHECK_THROWS_AS( expr, exceptionType ) INTERNAL_CATCH_THROWS_AS( expr, exceptionType, Catch::ResultDisposition::ContinueOnFailure, "CHECK_THROWS_AS" )
#define CHECK_THROWS_WITH( expr, matcher ) INTERNAL_CATCH_THROWS( expr, Catch::ResultDisposition::ContinueOnFailure, matcher, "CHECK_THROWS_WITH" )
#define CHECK_NOTHROW( expr ) INTERNAL_CATCH_NO_THROW( expr, Catch::ResultDisposition::ContinueOnFailure, "CHECK_NOTHROW" )

#define CHECK_THAT( arg, matcher ) INTERNAL_CHECK_THAT( arg, matcher, Catch::ResultDisposition::ContinueOnFailure, "CHECK_THAT" )
#define REQUIRE_THAT( arg, matcher ) INTERNAL_CHECK_THAT( arg, matcher, Catch::ResultDisposition::Normal, "REQUIRE_THAT" )

#define INFO( msg ) INTERNAL_CATCH_INFO( msg, "INFO" )
#define WARN( msg ) INTERNAL_CATCH_MSG( Catch::ResultWas::Warning, Catch::ResultDisposition::ContinueOnFailure, "WARN", msg )
#define SCOPED_INFO( msg ) INTERNAL_CATCH_INFO( msg, "INFO" )
#define CAPTURE( msg ) INTERNAL_CATCH_INFO( #msg " := " << msg, "CAPTURE" )
#define SCOPED_CAPTURE( msg ) INTERNAL_CATCH_INFO( #msg " := " << msg, "CAPTURE" )

#ifdef CATCH_CONFIG_VARIADIC_MACROS
    #define TEST_CASE( ... ) INTERNAL_CATCH_TESTCASE( __VA_ARGS__ )
    #define TEST_CASE_METHOD( className, ... ) INTERNAL_CATCH_TEST_CASE_METHOD( className, __VA_ARGS__ )
    #define METHOD_AS_TEST_CASE( method, ... ) INTERNAL_CATCH_METHOD_AS_TEST_CASE( method, __VA_ARGS__ )
    #define REGISTER_TEST_CASE( Function, ... ) INTERNAL_CATCH_REGISTER_TESTCASE( Function, __VA_ARGS__ )
    #define SECTION( ... ) INTERNAL_CATCH_SECTION( __VA_ARGS__ )
    #define FAIL( ... ) INTERNAL_CATCH_MSG( Catch::ResultWas::ExplicitFailure, Catch::ResultDisposition::Normal, "FAIL", __VA_ARGS__ )
    #define SUCCEED( ... ) INTERNAL_CATCH_MSG( Catch::ResultWas::Ok, Catch::ResultDisposition::ContinueOnFailure, "SUCCEED", __VA_ARGS__ )
#else
    #define TEST_CASE( name, description ) INTERNAL_CATCH_TESTCASE( name, description )
    #define TEST_CASE_METHOD( className, name, description ) INTERNAL_CATCH_TEST_CASE_METHOD( className, name, description )
    #define METHOD_AS_TEST_CASE( method, name, description ) INTERNAL_CATCH_METHOD_AS_TEST_CASE( method, name, description )
    #define REGISTER_TEST_CASE( method, name, description ) INTERNAL_CATCH_REGISTER_TESTCASE( method, name, description )
    #define SECTION( name, description ) INTERNAL_CATCH_SECTION( name, description )
    #define FAIL( msg ) INTERNAL_CATCH_MSG( Catch::ResultWas::ExplicitFailure, Catch::ResultDisposition::Normal, "FAIL", msg )
    #define SUCCEED( msg ) INTERNAL_CATCH_MSG( Catch::ResultWas::Ok, Catch::ResultDisposition::ContinueOnFailure, "SUCCEED", msg )
#endif
#define ANON_TEST_CASE() INTERNAL_CATCH_TESTCASE( "", "" )

#define REGISTER_REPORTER( name, reporterType ) INTERNAL_CATCH_REGISTER_REPORTER( name, reporterType )
#define REGISTER_LEGACY_REPORTER( name, reporterType ) INTERNAL_CATCH_REGISTER_LEGACY_REPORTER( name, reporterType )

#define GENERATE( expr) INTERNAL_CATCH_GENERATE( expr )

#endif

#define CATCH_TRANSLATE_EXCEPTION( signature ) INTERNAL_CATCH_TRANSLATE_EXCEPTION( signature )

// "BDD-style" convenience wrappers
#ifdef CATCH_CONFIG_VARIADIC_MACROS
#define SCENARIO( ... ) TEST_CASE( "Scenario: " __VA_ARGS__ )
#define SCENARIO_METHOD( className, ... ) INTERNAL_CATCH_TEST_CASE_METHOD( className, "Scenario: " __VA_ARGS__ )
#else
#define SCENARIO( name, tags ) TEST_CASE( "Scenario: " name, tags )
#define SCENARIO_METHOD( className, name, tags ) INTERNAL_CATCH_TEST_CASE_METHOD( className, "Scenario: " name, tags )
#endif
#define GIVEN( desc )    SECTION( std::string("   Given: ") + desc, "" )
#define WHEN( desc )     SECTION( std::string("    When: ") + desc, "" )
#define AND_WHEN( desc ) SECTION( std::string("And when: ") + desc, "" )
#define THEN( desc )     SECTION( std::string("    Then: ") + desc, "" )
#define AND_THEN( desc ) SECTION( std::string("     And: ") + desc, "" )

using Catch::Detail::Approx;

#endif // TWOBLUECUBES_SINGLE_INCLUDE_CATCH_HPP_INCLUDED
