# Supplementary material for: A Boolean network control algorithm guided by forward dynamic programming
Source: PLoS One. 2019 May 2;14(5):e0215449. doi: 10.1371/journal.pone.0215449 (PMC6497256; doi:10.1371/journal.pone.0215449)
Supplement: S1 Codes — This file contains the implementation of the provided algorithm as well as two implementations of the Datta et al algorithm. This file also contains sample inputs. (ZIP) [file pone.0215449.s001.zip › S1/cparse-master/Makefile]

EXE = test-shunting-yard
CORE_SRC = shunting-yard.cpp packToken.cpp functions.cpp objects.cpp 
SRC = $(EXE).cpp $(CORE_SRC) builtin-features.cpp catch.cpp
OBJ = $(SRC:.cpp=.o)

LD ?= ld
CXX ?= g++
CFLAGS = -std=c++11 -Wall -pedantic
DEBUG = -g #-DDEBUG

all: $(EXE) release

$(EXE): $(OBJ); $(CXX) $(CFLAGS) $(DEBUG) $(OBJ) -o $(EXE)
%.o: %.cpp *.h; $(CXX) $(CFLAGS) $(DEBUG) -c $< -o $@ $(DEBUG)

release: $(CORE_SRC) builtin-features.cpp;
	$(CXX) -c -O3 $(CFLAGS) $(CORE_SRC) builtin-features.cpp
	$(LD) -r  $(CORE_SRC:.cpp=.o) -o core-shunting-yard.o

again: clean all

test: $(EXE); ./$(EXE) $(args)

check: $(EXE); valgrind --leak-check=full ./$(EXE) $(args)

clean: ; rm -f $(EXE) $(OBJ) core-shunting-yard.o full-shunting-yard.o
