# Supplementary material for: A Boolean network control algorithm guided by forward dynamic programming
Source: PLoS One. 2019 May 2;14(5):e0215449. doi: 10.1371/journal.pone.0215449 (PMC6497256; doi:10.1371/journal.pone.0215449)
Supplement: S1 Codes — This file contains the implementation of the provided algorithm as well as two implementations of the Datta et al algorithm. This file also contains sample inputs. (ZIP) [file pone.0215449.s001.zip › S1/cparse-master/builtin-features/functions.h]

namespace builtin_functions {

/* * * * * Built-in Functions: * * * * */

packToken default_print(TokenMap scope) {
  // Get the argument list:
  TokenList list = scope["args"].asList();

  bool first = true;
  for (packToken item : list.list()) {
    if (first) {
      first = false;
    } else {
      std::cout << " ";
    }

    if (item->type == STR) {
      std::cout << item.asString();
    } else {
      std::cout << item.str();
    }
  }

  std::cout << std::endl;

  return packToken::None();
}

packToken default_sum(TokenMap scope) {
  // Get the arguments:
  TokenList list = scope["args"].asList();

  if (list.list().size() == 1 && list.list().front()->type == LIST) {
    list = list.list().front().asList();
  }

  double sum = 0;
  for (packToken num : list.list()) {
    sum += num.asDouble();
  }

  return sum;
}

packToken default_eval(TokenMap scope) {
  std::string code = scope["value"].asString();
  // Evaluate it as a calculator expression:
  return calculator::calculate(code.c_str(), scope);
}

packToken default_float(TokenMap scope) {
  packToken tok = scope["value"];
  if (tok->type & NUM) return tok.asDouble();

  // Convert it to double:
  char* rest;
  const std::string& str = tok.asString();
  errno = 0;
  double ret = strtod(str.c_str(), &rest);

  if (str == rest) {
    throw std::runtime_error("Could not convert \"" + str + "\" to float!");
  } else if (errno) {
    std::range_error("Value too big or too small to fit a Double!");
  }
  return ret;
}

packToken default_int(TokenMap scope) {
  packToken tok = scope["value"];
  if (tok->type & NUM) return tok.asInt();

  // Convert it to double:
  char* rest;
  const std::string& str = tok.asString();
  errno = 0;
  int64_t ret = strtol(str.c_str(), &rest, 10);

  if (str == rest) {
    throw std::runtime_error("Could not convert \"" + str + "\" to integer!");
  } else if (errno) {
    std::range_error("Value too big or too small to fit an Integer!");
  }
  return ret;
}

packToken default_str(TokenMap scope) {
  // Return its string representation:
  packToken tok = scope["value"];
  if (tok->type == STR) return tok;
  return tok.str();
}

packToken default_type(TokenMap scope) {
  packToken tok = scope["value"];
  switch (tok->type) {
  case NONE: return "none";
  case VAR: return "variable";
  case REAL: return "real";
  case INT: return "integer";
  case STR: return "string";
  case FUNC: return "function";
  case IT: return "iterable";
  case TUPLE: return "tuple";
  case STUPLE: return "argument tuple";
  case LIST: return "list";
  case MAP: return "map";
  default: return "unknown_type";
  }
}

packToken default_sqrt(TokenMap scope) {
  // Get a single argument:
  double number = scope["num"].asDouble();

  return sqrt(number);
}
packToken default_sin(TokenMap scope) {
  // Get a single argument:
  double number = scope["num"].asDouble();

  return sin(number);
}
packToken default_cos(TokenMap scope) {
  // Get a single argument:
  double number = scope["num"].asDouble();

  return cos(number);
}
packToken default_tan(TokenMap scope) {
  // Get a single argument:
  double number = scope["num"].asDouble();

  return tan(number);
}
packToken default_abs(TokenMap scope) {
  // Get a single argument:
  double number = scope["num"].asDouble();

  return std::abs(number);
}

const args_t pow_args = {"number", "exp"};
packToken default_pow(TokenMap scope) {
  // Get two arguments:
  double number = scope["number"].asDouble();
  double exp = scope["exp"].asDouble();

  return pow(number, exp);
}

/* * * * * default constructor functions * * * * */

packToken default_list(TokenMap scope) {
  // Get the arguments:
  TokenList list = scope["args"].asList();

  // If the only argument is iterable:
  if (list.list().size() == 1 && list.list()[0]->type & IT) {
    TokenList new_list;
    Iterator* it = static_cast<Iterable*>(list.list()[0].token())->getIterator();

    packToken* next = it->next();
    while (next) {
      new_list.list().push_back(*next);
      next = it->next();
    }

    delete it;
    return new_list;
  } else {
    return list;
  }
}

packToken default_map(TokenMap scope) {
  return scope["kwargs"];
}

/* * * * * Object inheritance tools: * * * * */

packToken default_extend(TokenMap scope) {
  packToken tok = scope["value"];

  if (tok->type == MAP) {
    return tok.asMap().getChild();
  } else {
    throw std::runtime_error(tok.str() + " is not extensible!");
  }
}

struct Startup {
  Startup() {
    TokenMap& global = TokenMap::default_global();

    global["print"] = CppFunction(&default_print, "print");
    global["sum"] = CppFunction(&default_sum, "sum");
    global["sqrt"] = CppFunction(&default_sqrt, {"num"}, "sqrt");
    global["sin"] = CppFunction(&default_sin, {"num"}, "sin");
    global["cos"] = CppFunction(&default_cos, {"num"}, "cos");
    global["tan"] = CppFunction(&default_tan, {"num"}, "tan");
    global["abs"] = CppFunction(&default_abs, {"num"}, "abs");
    global["pow"] = CppFunction(&default_pow, pow_args, "pow");
    global["float"] = CppFunction(&default_float, {"value"}, "float");
    global["real"] = CppFunction(&default_float, {"value"}, "real");
    global["int"] = CppFunction(&default_int, {"value"}, "int");
    global["str"] = CppFunction(&default_str, {"value"}, "str");
    global["eval"] = CppFunction(&default_eval, {"value"}, "eval");
    global["type"] = CppFunction(&default_type, {"value"}, "type");
    global["extend"] = CppFunction(&default_extend, {"value"}, "extend");

    // Default constructors:
    global["list"] = CppFunction(&default_list, "list");
    global["map"] = CppFunction(&default_map, "map");
  }
} base_functions_startup;

}  // namespace builtin_functions
