# Supplementary material for: A Boolean network control algorithm guided by forward dynamic programming
Source: PLoS One. 2019 May 2;14(5):e0215449. doi: 10.1371/journal.pone.0215449 (PMC6497256; doi:10.1371/journal.pone.0215449)
Supplement: S1 Codes — This file contains the implementation of the provided algorithm as well as two implementations of the Datta et al algorithm. This file also contains sample inputs. (ZIP) [file pone.0215449.s001.zip › S1/cparse-master/builtin-features/reservedWords.h]

namespace builtin_reservedWords {

// Literal Tokens: True, False and None:
packToken trueToken = packToken(1);
packToken falseToken = packToken(0);
packToken noneToken = packToken::None();

void True(const char* expr, const char** rest, rpnBuilder* data) {
  data->handle_token(trueToken->clone());
}

void False(const char* expr, const char** rest, rpnBuilder* data) {
  data->handle_token(falseToken->clone());
}

void None(const char* expr, const char** rest, rpnBuilder* data) {
  data->handle_token(noneToken->clone());
}

void LineComment(const char* expr, const char** rest, rpnBuilder* data) {
  while (*expr && *expr != '\n') ++expr;
  *rest = expr;
}

void SlashStarComment(const char* expr, const char** rest, rpnBuilder* data) {
  while (*expr && !(expr[0] == '*' && expr[1] == '/')) ++expr;
  if (*expr == '\0') {
    throw syntax_error("Unexpected end of file after '/*' comment!");
  }
  // Drop the characters `*/`:
  expr += 2;
  *rest = expr;
}

struct Startup {
  Startup() {
    parserMap_t& parser = calculator::Default().parserMap;
    parser.add("True", &True);
    parser.add("False", &False);
    parser.add("None", &None);
    parser.add("#", &LineComment);
    parser.add("//", &LineComment);
    parser.add("/*", &SlashStarComment);
  }
} Startup;

}  // namespace builtin_reservedWords
