# Supplementary material for: A Boolean network control algorithm guided by forward dynamic programming
Source: PLoS One. 2019 May 2;14(5):e0215449. doi: 10.1371/journal.pone.0215449 (PMC6497256; doi:10.1371/journal.pone.0215449)
Supplement: S1 Codes — This file contains the implementation of the provided algorithm as well as two implementations of the Datta et al algorithm. This file also contains sample inputs. (ZIP) [file pone.0215449.s001.zip › S1/cparse-master/functions.h]

#ifndef FUNCTIONS_H_
#define FUNCTIONS_H_

#include <list>
#include <string>

typedef std::list<std::string> args_t;

class Function : public TokenBase {
 public:
  static packToken call(packToken _this, Function* func,
                        TokenList* args, TokenMap scope);
 public:
  Function() { this->type = FUNC; }
  virtual ~Function() {}

 public:
  virtual const std::string name() const = 0;
  virtual const args_t args() const = 0;
  virtual packToken exec(TokenMap scope) const = 0;
  virtual TokenBase* clone() const = 0;
};

class CppFunction : public Function {
 public:
  packToken (*func)(TokenMap);
  args_t _args;
  std::string _name;

  CppFunction(packToken (*func)(TokenMap), const args_t args,
              std::string name = "");
  CppFunction(packToken (*func)(TokenMap), unsigned int nargs,
              const char** args, std::string name = "");
  CppFunction(packToken (*func)(TokenMap), std::string name = "");

  virtual const std::string name() const { return _name; }
  virtual const args_t args() const { return _args; }
  virtual packToken exec(TokenMap scope) const { return func(scope); }

  virtual TokenBase* clone() const {
    return new CppFunction(static_cast<const CppFunction&>(*this));
  }
};

#endif  // FUNCTIONS_H_
