# Supplementary material for: A Boolean network control algorithm guided by forward dynamic programming
Source: PLoS One. 2019 May 2;14(5):e0215449. doi: 10.1371/journal.pone.0215449 (PMC6497256; doi:10.1371/journal.pone.0215449)
Supplement: S1 Codes — This file contains the implementation of the provided algorithm as well as two implementations of the Datta et al algorithm. This file also contains sample inputs. (ZIP) [file pone.0215449.s001.zip › S1/cparse-master/builtin-features.cpp]

#include <cstdio>
#include <cstdlib>
#include <string>
#include <cmath>
#include <stdexcept>
#include <cerrno>
#include <sstream>
#include <iostream>
#include <cctype>  // For tolower() and toupper()

#include "./shunting-yard.h"
#include "./shunting-yard-exceptions.h"

/* * * * * Built-in Features: * * * * */

#include "./builtin-features/operations.h"

#include "./builtin-features/reservedWords.h"

#include "./builtin-features/functions.h"

#include "./builtin-features/typeSpecificFunctions.h"
