# Supplementary material for: A Boolean network control algorithm guided by forward dynamic programming
Source: PLoS One. 2019 May 2;14(5):e0215449. doi: 10.1371/journal.pone.0215449 (PMC6497256; doi:10.1371/journal.pone.0215449)
Supplement: S1 Codes — This file contains the implementation of the provided algorithm as well as two implementations of the Datta et al algorithm. This file also contains sample inputs. (ZIP) [file pone.0215449.s001.zip › S1/net2.in]

A 0 -> 1 B 0 -> 1 C 0 -> 1 D 0 -> 1 E 0 -> 1 F C G C
A = 1^B
B = 1^C
C = 1^D
D = 1^E
E = F || G
#
5
